# Supplementary material for: Cross-tissue correlations of genome-wide DNA methylation in Japanese live human brain and blood, saliva, and buccal epithelial tissues
Source: Transl Psychiatry. 2023 Feb 27;13:72. doi: 10.1038/s41398-023-02370-0 (PMC9968710; doi:10.1038/s41398-023-02370-0)
Supplement: Supplementary file 4 — Supplementary Table S5 [file 41398_2023_2370_MOESM4_ESM.xlsx]

## Sheet: Sheet1
Supplemental Table S5. DNA methylation correlation between brain and peripheral tissues in CpGs of candidate genes.
			Raw data					Corrected data
Gene	Peripheral Tissue	Total # of CpGs	Total # of variable CpGs	Across-subject correlation (rho)	# of CpGs correlated in within-subject analysis	Proportion of within-subject correlated CpGs	Average within-subject correlation (rho) across the gene	Total # of variable CpGs	Across-subject correlation (rho)	# of CpGs correlated in within-subject analysis	Proportion of within-subject correlated CpGs	Average within-subject correlation (rho) across the gene
FKBP5	Blood	49	21	0.9	13	0.265306	0.202578	15	0.89	7	0.142857	0.186788
FKBP5	Saliva	49	24	0.9	8	0.163265	0.106874	20	0.89	7	0.142857	0.144898
FKBP5	Buccal	49	24	0.89	6	0.122449	0.114465	23	0.9	3	0.0612245	0.0830648
NR3C1	Blood	88	28	0.79	15	0.170455	0.13114	22	0.77	16	0.181818	0.160307
NR3C1	Saliva	88	43	0.91	17	0.193182	0.192943	27	0.81	13	0.147727	0.182516
NR3C1	Buccal	88	39	0.93	6	0.0681818	0.108852	30	0.81	4	0.0454545	0.102472
BDNF	Blood	91	34	0.9	23	0.252747	0.241373	18	0.92	12	0.131868	0.190958
BDNF	Saliva	91	34	0.95	16	0.175824	0.134336	24	0.94	12	0.131868	0.160767
BDNF	Buccal	91	38	0.93	15	0.164835	0.124523	24	0.94	10	0.10989	0.0997687
SLC6A4	Blood	28	11	0.93	3	0.107143	0.187406	6	0.91	3	0.107143	0.222744
SLC6A4	Saliva	28	11	0.91	4	0.142857	0.164662	9	0.9	5	0.178571	0.2099
SLC6A4	Buccal	28	12	0.89	0	0	0.0890351	8	0.89	4	0.142857	0.161967
AHRR	Blood	169	76	0.86	39	0.230769	0.20791	53	0.86	43	0.254438	0.199315
AHRR	Saliva	169	94	0.87	34	0.201183	0.176217	74	0.86	34	0.201183	0.21253
AHRR	Buccal	169	100	0.85	23	0.136095	0.136801	78	0.86	30	0.177515	0.162099
SKA2	Blood	33	8	0.99	8	0.242424	0.218341	7	0.95	6	0.181818	0.160553
SKA2	Saliva	33	15	0.98	3	0.0909091	0.0715045	9	0.95	4	0.121212	0.116268
SKA2	Buccal	33	15	0.97	1	0.030303	0.0486443	12	0.95	4	0.121212	0.0561935
CRH	Blood	21	13	0.92	2	0.0952381	0.128906	10	0.93	0	0	0.118881
CRH	Saliva	21	10	0.91	2	0.0952381	0.125063	9	0.93	3	0.142857	0.121637
CRH	Buccal	21	12	0.88	3	0.142857	0.136926	10	0.91	4	0.190476	0.150459
OXT	Blood	16	12	0.98	0	0	0.0060307	12	0.94	0	0	-0.0802632
OXT	Saliva	16	13	0.98	3	0.1875	0.356798	12	0.94	2	0.125	0.274342
OXT	Buccal	16	13	0.99	2	0.125	0.102741	13	0.85	3	0.1875	0.0474781
