# Supplementary material for: Cross-tissue correlations of genome-wide DNA methylation in Japanese live human brain and blood, saliva, and buccal epithelial tissues
Source: Transl Psychiatry. 2023 Feb 27;13:72. doi: 10.1038/s41398-023-02370-0 (PMC9968710; doi:10.1038/s41398-023-02370-0)
Supplement: Supplementary file 6 — Code1 [file 41398_2023_2370_MOESM6_ESM.txt]

rm(list=ls())
gc()

library(data.table)
beta<-fread("GSE59685_betas.csv", data.table = F)
colnames(beta)<-beta[2,]
beta<-beta[-c(1:3),]
row.names(beta)<-beta[,1]
beta<-beta[,-1]

#remove cross hybridization
library(DMRcate)
beta<-as.matrix(beta)
beta <- rmSNPandCH(beta, dist = 10, mafcut = 0.05, and = TRUE, rmcrosshyb = TRUE, rmXY=FALSE)
beta<-as.data.frame(beta)

#remove rs probes
library(IlluminaHumanMethylation450kanno.ilmn12.hg19)
ann <- getAnnotation(IlluminaHumanMethylation450kanno.ilmn12.hg19)
good.probes <- rownames(ann) #rs probe removal
#good.probes <- rownames(ann)[-which(ann$chr=="chrX" | ann$chr=="chrY")]  #XY chr removal
beta<-beta[rownames(beta) %in% good.probes,]

annot<-read.csv("annot450K.csv",header=TRUE,stringsAsFactors=FALSE)
beta<-beta[row.names(beta)%in%annot[,1],]
annot<-annot[annot[,1]%in%row.names(beta),]
annot<-annot[order(annot[,1]),]

design.v<-annot[,2]
design.v[design.v=="II"]=2
design.v[design.v=="I"]=1
design.v<-as.numeric(design.v)

beta_norm<-matrix(NA,dim(beta)[1],dim(beta)[2])

library(methylumi)
library(wateRmelon)

for(i in 1:dim(beta)[2]){
  beta.v<-as.numeric(beta[,i])
  output<-BMIQ(beta.v, design.v, nL=3, doH=TRUE, nfit=10000, th1.v=c(0.2,0.75), th2.v=NULL, niter=5, tol=0.001, plots=FALSE, pri=TRUE)
  gc()
  beta_norm[,i]<-as.numeric(output$nbeta)
}

colnames(beta_norm)<-colnames(beta)
row.names(beta_norm)<-row.names(beta)
write.csv(beta_norm,file="GSE59685_betas_bmiq.csv",quote=FALSE)

phen<-read.csv("GSE59685_pD.csv", row.names=1)
wb <- subset(phen, phen$tissue=="whole blood") #N=80
frontal <- subset(phen, phen$tissue=="frontal cortex") #N=114
entorhinal <- subset(phen, phen$tissue=="entorhinal cortex") #N=108
stg <- subset(phen, phen$tissue=="superior temporal gyrus") #N=117
cerebellum <- subset(phen, phen$tissue=="cerebellum") #N=112

frontal <- frontal[frontal$id %in% wb$id, ] #N=74
entorhinal <- entorhinal[entorhinal$id %in% wb$id, ] #N=71
stg <- stg[stg$id %in% wb$id, ] #N=75
cerebellum <- cerebellum[cerebellum$id %in% wb$id, ] #N=71

frontal <- frontal[frontal$id %in% entorhinal$id, ] #N=71
frontal <- frontal[frontal$id %in% stg$id, ] #N=71
frontal <- frontal[frontal$id %in% cerebellum$id, ] #N=67

entorhinal <- entorhinal[entorhinal$id %in% frontal$id, ] #N=67
stg <- stg[stg$id %in% frontal$id, ] #N=67
cerebellum <- cerebellum[cerebellum$id %in% frontal$id, ] #N=67
wb <- wb[wb$id %in% frontal$id, ] #N=67

write.csv(wb, "wb67.csv")
write.csv(frontal, "frontal67.csv")
write.csv(entorhinal, "entorhinal67.csv")
write.csv(stg, "stg67.csv")
write.csv(cerebellum, "cerebellum67.csv")

beta_norm<-as.data.frame(beta_norm)
wb_beta <- beta_norm[, colnames(beta_norm) %in%  row.names(wb)]
frontal_beta <- beta_norm[, colnames(beta_norm) %in%  row.names(frontal)]
entorhinal_beta <- beta_norm[, colnames(beta_norm) %in%  row.names(entorhinal)]
stg_beta <- beta_norm[, colnames(beta_norm) %in%  row.names(stg)]
cerebellum_beta <- beta_norm[, colnames(beta_norm) %in%  row.names(cerebellum)]
write.csv(wb_beta, "wb_beta67.csv")
write.csv(frontal_beta, "frontal_beta67.csv")
write.csv(entorhinal_beta, "entorhinal_beta67.csv")
write.csv(stg_beta, "stg_beta67.csv")
write.csv(cerebellum_beta, "cerebellum_beta67.csv")
