# Supplementary material for: Cross-tissue correlations of genome-wide DNA methylation in Japanese live human brain and blood, saliva, and buccal epithelial tissues
Source: Transl Psychiatry. 2023 Feb 27;13:72. doi: 10.1038/s41398-023-02370-0 (PMC9968710; doi:10.1038/s41398-023-02370-0)
Supplement: Supplementary file 7 — Code2 [file 41398_2023_2370_MOESM7_ESM.txt]

rm(list=ls())
gc()

library(data.table)
GSE95049<-read.table("GSE95049_matrix_signal_BECon.txt", sep="\t", header=T)
rownames(GSE95049)<-GSE95049$X
GSE95049<-GSE95049[,-1]

i=c(0:69)
unmeth<-GSE95049[,c((3*i)+1)]
meth<-GSE95049[,c((3*i)+2)]
detp<-GSE95049[,c((3*i)+3)]
beta<- meth/(meth+unmeth+100)

phen<-read.csv("GSE95049_pD.all.csv")
row.names(phen)<-phen$X
phen<-phen[,-1]

colnames(unmeth)<-row.names(phen)
colnames(meth)<-row.names(phen)
colnames(detp)<-row.names(phen)
colnames(beta)<-row.names(phen)

library(CpGassoc)
beta.qcd <- cpg.qc(beta, unmeth, meth, detp,
                   p.cutoff=.05,
                   cpg.miss=.01,
                   constant100=TRUE)
beta.qcd <- data.frame(beta.qcd)
beta.qcd <- beta.qcd[order(row.names(beta.qcd), decreasing = FALSE),]
write.csv(beta.qcd,file="GSE95049_beta_bkgsubt_qcd.csv", quote=FALSE, row.names=TRUE)

rm(list=ls())
gc()

library(data.table)
beta<-fread("GSE95049_beta_bkgsubt_qcd.csv", data.table = F) # load your data
rownames(beta)<-beta$V1
beta<-beta[,-1]

#rmove cross hybridization
library(DMRcate)
beta<-as.matrix(beta)
beta <- rmSNPandCH(beta, dist = 0, mafcut = 0.05, and = TRUE, rmcrosshyb = TRUE, rmXY=FALSE)
beta<-as.data.frame(beta)

library(IlluminaHumanMethylation450kanno.ilmn12.hg19)
ann <- getAnnotation(IlluminaHumanMethylation450kanno.ilmn12.hg19)
good.probes <- rownames(ann) #rs probe removal
#good.probes <- rownames(ann)[-which(ann$chr=="chrX" | ann$chr=="chrY")]  #XY chr removal
beta<-beta[rownames(beta) %in% good.probes,]

annot<-read.csv("annot450K.csv",header=TRUE,stringsAsFactors=FALSE)
beta<-beta[row.names(beta)%in%annot[,1],]
annot<-annot[annot[,1]%in%row.names(beta),]
annot<-annot[order(annot[,1]),]
beta.new<-beta[row.names(beta)%in%annot[,1],]
annot<-annot[annot[,1]%in%row.names(beta.new),]
annot<-annot[order(annot[,1]),]

design.v<-annot[,2]
design.v[design.v=="II"]=2
design.v[design.v=="I"]=1
design.v<-as.numeric(design.v)
beta_norm<-matrix(NA,dim(beta.new)[1],dim(beta.new)[2])


library(methylumi)
library(wateRmelon)

for(i in 1:dim(beta.new)[2]){
  beta.v<-as.numeric(beta.new[,i])
  output<-BMIQ(beta.v, design.v, nL=3, doH=TRUE, nfit=10000, th1.v=c(0.2,0.75), th2.v=NULL, niter=5, tol=0.001, plots=FALSE, pri=TRUE)
  gc()
  beta_norm[,i]<-as.numeric(output$nbeta)
}

colnames(beta_norm)<-colnames(beta.new)
row.names(beta_norm)<-row.names(beta.new)
sum(is.na(beta_norm))
write.csv(beta_norm,file="GSE95049_beta_bkgsubt_qcd_bmiq.csv",quote=FALSE)

rm(list=ls())
gc()

library(data.table)
beta<-fread("GSE95049_beta_bkgsubt_qcd_bmiq.csv", data.table = F)
rownames(beta)<-beta$V1
beta<-beta[,-1]

phen<-read.csv("GSE95049_pD.all.csv", row.names=1)
wb <- subset(phen, phen$source_name_ch1=="BLOOD") #N=18
BA10 <- subset(phen, phen$source_name_ch1=="BRAIN10") #N=18
BA20 <- subset(phen, phen$source_name_ch1=="BRAIN20") #N=16
BA7 <- subset(phen, phen$source_name_ch1=="BRAIN7") #N=18

BA10 <- BA10[BA10$description %in% wb$description, ] #N=17
BA20 <- BA20[BA20$description %in% wb$description, ] #N=15
BA7 <- BA7[BA7$description %in% wb$description, ] #N=17

BA10 <- BA10[BA10$description %in% BA20$description, ] #N=16
BA10 <- BA10[BA10$description %in% BA7$description, ] #N=16

BA20 <- BA20[BA20$description %in% BA10$description, ] #N=15
BA20 <- BA20[BA20$description %in% BA7$description, ] #N=15

BA7 <- BA7[BA7$description %in% BA10$description, ] #N=16
BA7 <- BA7[BA7$description %in% BA20$description, ] #N=16

wb <- wb[wb$description %in% BA10$description, ] #N=17

BA10 <- BA10[-13,] #removed duplicated sample #N=15
BA7 <- BA7[-14,] #removed replicated sample #N=15
wb <- wb[-c(7,15),] #removed replicated sample #N=15

write.csv(wb, "wb15.csv")
write.csv(BA10, "BA1015.csv")
write.csv(BA20, "BA2015.csv")
write.csv(BA7, "BA715.csv")

wb_beta <- beta[, colnames(beta) %in%  row.names(wb)]
BA10_beta <- beta[, colnames(beta) %in%  row.names(BA10)]
BA20_beta <- beta[, colnames(beta) %in%  row.names(BA20)]
BA7_beta <- beta[, colnames(beta) %in%  row.names(BA7)]
write.csv(wb_beta, "wb_beta15.csv")
write.csv(BA10_beta, "BA10_beta15.csv")
write.csv(BA20_beta, "BA20_beta15.csv")
write.csv(BA7_beta, "BA7_beta15.csv")
