# Supplementary material for: Cross-tissue correlations of genome-wide DNA methylation in Japanese live human brain and blood, saliva, and buccal epithelial tissues
Source: Transl Psychiatry. 2023 Feb 27;13:72. doi: 10.1038/s41398-023-02370-0 (PMC9968710; doi:10.1038/s41398-023-02370-0)
Supplement: Supplementary file 8 — Dataset 1 [file 41398_2023_2370_MOESM8_ESM.csv]

Row.names	Infinium_Design_Type	CHR	MAPINFO	SYMBOL
cg00000029	II	16	53468112	RBL2
cg00000108	II	3	37459206	C3orf35;C3orf35
cg00000109	II	3	171916037	FNDC3B;FNDC3B
cg00000165	II	1	91194674
cg00000236	II	8	42263294	VDAC3;VDAC3
cg00000289	II	14	69341139	ACTN1;ACTN1;ACTN1
cg00000292	II	16	28890100	ATP2A1;ATP2A1
cg00000321	II	8	41167802	SFRP1
cg00000363	II	1	230560793
cg00000622	I	15	23034447	NIPA2;NIPA2;NIPA2;NIPA2
cg00000658	II	9	139997924	MAN1B1
cg00000714	II	19	54695678	TSEN34;TSEN34
cg00000721	II	6	25282779	LRRC16A
cg00000734	II	3	128902377	CNBP;CNBP;CNBP;CNBP;CNBP;CNBP
cg00000769	I	12	124086477	DDX55
cg00000807	II	2	23913414	KLHL29
cg00000884	II	4	154609857	TLR2
cg00000905	II	15	59785306	FAM81A
cg00000924	II	11	2720463	KCNQ1;KCNQ1OT1;KCNQ1
cg00000948	II	8	49890609
cg00000957	I	1	5937253	NPHP4
cg00001099	II	8	87081553	PSKH2
cg00001245	I	3	15106710	MRPS25;MRPS25
cg00001249	II	14	60389786
cg00001261	I	16	3463964
cg00001269	II	20	48959004
cg00001349	I	1	166958439	MAEL
cg00001364	II	1	214170376	PROX1
cg00001446	II	1	43831041	ELOVL1
cg00001510	I	19	54746945	LILRA6
cg00001534	II	1	51034865	FAF1
cg00001582	II	10	80828702	LOC283050;LOC283050;LOC283050;ZMIZ1
cg00001583	I	1	200011786	NR5A2;NR5A2
cg00001593	II	1	170490434
cg00001594	I	2	11484705	ROCK2;ROCK2
cg00001687	I	16	89761661	CDK10;CDK10;CDK10;CDK10;CDK10;CDK10
cg00001747	I	2	105460263
cg00001791	II	2	103414042	TMEM182
cg00001793	I	12	11905390	ETV6
cg00001809	II	14	101154025
cg00001854	II	16	47008491	DNAJA2
cg00001874	II	10	69990588	ATOH7;ATOH7
cg00001930	II	18	60055084
cg00002028	I	1	20960010	PINK1;PINK1
cg00002033	I	19	39798481	LRFN1
cg00002080	II	21	30390417	RWDD2B
cg00002116	I	17	79670410	MRPL12;MRPL12
cg00002145	II	2	238249536	COL6A3;COL6A3;COL6A3
cg00002190	II	8	19555033
cg00002224	II	8	144120399	C8orf31
cg00002236	II	18	67873061	RTTN
cg00002406	II	16	30366435	CD2BP2;CD2BP2
cg00002426	II	3	57743543	SLMAP
cg00002449	II	10	28961565
cg00002464	II	8	120428418	NOV
cg00002473	II	2	218988876	CXCR2
cg00002490	II	4	2264510	MXD4
cg00002531	II	7	127721794	SND1;MIR593
cg00002591	II	3	52870543	MUSTN1
cg00002593	II	1	1268793	TAS1R3
cg00002597	II	16	31437783	ITGAD
cg00002646	II	1	153515502	S100A5
cg00002660	II	12	56583610	SMARCC2;SMARCC2;SMARCC2
cg00002719	I	1	169396706	C1orf114
cg00002749	I	17	57839538	TMEM49
cg00002769	I	16	90002618
cg00002808	II	1	223568700	C1orf65;C1orf65
cg00002809	I	17	76482353	DNAH17
cg00002810	II	1	57888707	DAB1
cg00002837	I	1	44513358
cg00002930	II	6	31515398	NFKBIL1;NFKBIL1;ATP6V1G2;NFKBIL1;NFKBIL1;NFKBIL1;ATP6V1G2;NFKBIL1
cg00003014	II	3	197279819	BDH1;BDH1;BDH1
cg00003091	II	4	1715004	SLBP
cg00003173	II	3	14166750	CHCHD4;TMEM43;CHCHD4
cg00003181	II	6	146157367
cg00003187	II	1	8739981	RERE;RERE
cg00003202	I	1	151319512	RFX5;RFX5
cg00003287	I	1	201346149	TNNT2;TNNT2;TNNT2;TNNT2
cg00003298	I	12	113901210	LHX5
cg00003305	II	19	30715645
cg00003345	II	1	10816499	CASZ1;CASZ1
cg00003513	II	1	10757436	CASZ1;CASZ1
cg00003529	II	3	149510115	C3orf16
cg00003578	II	1	12600529
cg00003625	I	17	48912543	WFIKKN2
cg00003722	II	10	4500434
cg00003784	II	17	62503072	CCDC45;DDX5
cg00003818	I	19	17336525	OCEL1
cg00003858	II	1	45080600	RNF220
cg00003900	II	16	2897074
cg00003965	II	3	108476878	RETNLB
cg00003969	II	15	82925333
cg00003994	II	7	15725862	MEOX2
cg00004055	II	16	66586745	CKLF;CKLF;CKLF;CKLF;CKLF
cg00004061	II	6	81797194
cg00004067	I	3	36981714	TRANK1
cg00004072	II	19	39898015	ZFP36
cg00004073	II	2	237027592	AGAP1;AGAP1
cg00004082	I	4	10020360	SLC2A9;SLC2A9
cg00004089	II	17	74678836	MXRA7;MXRA7;MXRA7
cg00004105	II	10	100022608	LOXL4
cg00004121	I	1	142619000
cg00004192	II	22	21398553	P2RX6P
cg00004207	II	2	38977301	SFRS7
cg00004209	II	1	17004267
cg00004219	II	12	132536833	EP400
cg00004257	II	1	34629175	CSMD2
cg00004421	II	17	7475079	EIF4A1;SENP3
cg00004429	II	9	140681206	EHMT1
cg00004533	II	21	45402464	AGPAT3;AGPAT3
cg00004562	II	6	31089293	CDSN;PSORS1C1
cg00004608	II	6	134272463
cg00004667	II	1	16292746	ZBTB17
cg00004700	II	2	106013885	FHL2;FHL2;FHL2;FHL2
cg00004771	II	6	72294826
cg00004773	II	12	76722955
cg00004775	II	22	46516503
cg00004806	II	6	161558105	AGPAT4
cg00004818	II	4	178364146	AGA
cg00004859	II	3	110612894
cg00004883	I	16	75148460	LDHD;LDHD
cg00004939	II	14	69261661	C14orf181;C14orf181
cg00004963	II	6	147124996	LOC729176;C6orf103
cg00004979	I	12	111885466	SH2B3
cg00004996	II	8	17271535	MTMR7
cg00005010	I	16	56691849	MT1F
cg00005040	II	6	127439206	RSPO3
cg00005072	II	16	89371982	ANKRD11
cg00005083	I	6	46655543	TDRD6;TDRD6
cg00005112	II	16	69958840	WWP2;WWP2
cg00005164	II	19	35511522	GRAMD1A;GRAMD1A
cg00005166	II	16	3264442	OR1F2P
cg00005215	II	18	61223377	SERPINB12
cg00005297	II	4	3465367	DOK7;DOK7
cg00005306	I	16	30709566	SRCAP
cg00005390	II	16	2569281	AMDHD2;ATP6V0C;AMDHD2
cg00005437	II	17	18010740	DRG2;MYO15A
cg00005541	II	12	133009863
cg00005543	I	6	170151632	TCTE3;C6orf70;TCTE3
cg00005617	II	X	68059898	EFNB1
cg00005619	II	11	47608722	FAM180B
cg00005622	II	8	145180403
cg00005740	I	13	24079418
cg00005817	II	4	75168741	MTHFD2L
cg00005847	II	2	177029073	HOXD3
cg00005849	II	2	237071182
cg00005861	II	10	112068221
cg00006032	II	14	66974439	GPHN;GPHN;GPHN;GPHN
cg00006081	II	10	124908907	HMX2
cg00006090	II	16	72206655	PMFBP1;PMFBP1
cg00006122	II	12	52463316	C12orf44;C12orf44
cg00006198	II	1	154476306	TDRD10;TDRD10
cg00006243	II	2	26726565	OTOF
cg00006397	II	1	160336699	NHLH1
cg00006414	II	7	148822837	ZNF425;ZNF398
cg00006459	II	4	148635716
cg00006626	II	1	154127462	NUP210L;NUP210L
cg00006787	II	13	110533441
cg00006815	II	X	103810908	IL1RAPL2
cg00006867	II	15	90066806	LOC283761;LOC283761;LOC283761;LOC283761
cg00006884	II	7	23637030	CCDC126;CCDC126
cg00006948	I	4	1768889
cg00007032	II	13	30002629	MTUS2;MTUS2
cg00007036	I	1	33742089	ZNF362
cg00007064	II	9	124974153	LHX6;LHX6
cg00007076	II	8	67342600	RRS1;RRS1
cg00007215	II	17	21416281
cg00007221	II	1	43999020	PTPRF;PTPRF
cg00007226	II	14	105781366	PACS2;PACS2
cg00007239	II	4	165877045	C4orf39;TRIM61
cg00007269	II	19	2945106	ZNF77
cg00007300	I	14	24521434	LRRC16B
cg00007324	I	19	4047803	ZBTB7A
cg00007326	II	19	13366046	CACNA1A;CACNA1A
cg00007420	II	6	99796732	C6orf168
cg00007426	II	2	240404782
cg00007466	II	19	7585086	ZNF358
cg00007540	II	14	103609265
cg00007644	II	11	20623259	SLC6A5
cg00007675	II	8	37606579	LOC728024;ERLIN2
cg00007800	II	1	1838518
cg00007810	II	12	49113738
cg00007898	I	1	205180627	DSTYK;DSTYK
cg00007981	II	11	93862594	PANX1
cg00007987	I	19	56156430	ZNF581
cg00008004	I	1	153756119
cg00008033	II	19	52429980	ZNF613;ZNF613
cg00008036	II	1	179712091	FAM163A
cg00008188	II	14	69262694	C14orf181
cg00008345	II	2	232643843	PDE6D
cg00008387	II	16	50059011	TMEM188
cg00008446	II	1	156815774	NTRK1;INSRR
cg00008452	II	12	99126269	APAF1;APAF1;APAF1;APAF1;APAF1
cg00008488	II	5	175199915
cg00008493	II	14	93813777	COX8C;KIAA1409
cg00008544	II	5	179778527	GFPT2
cg00008564	II	6	27830391
cg00008612	II	13	60726243	DIAPH3
cg00008621	II	14	62179983	HIF1A;HIF1A
cg00008629	II	9	115093661	ROD1;ROD1;ROD1
cg00008647	I	1	207082900	FAIM3;FAIM3;FAIM3
cg00008665	II	3	43146780	C3orf39
cg00008671	II	10	86087961	FAM190B
cg00008695	II	8	960721
cg00008713	II	18	11980953	IMPA2
cg00008737	II	19	51021200	LRRC4B
cg00008800	I	2	38710171
cg00008810	II	1	53924763	DMRTB1
cg00008819	I	4	3257791	C4orf44;C4orf44
cg00008823	II	1	52344227	NRD1;NRD1
cg00008839	I	19	2269146	OAZ1
cg00008932	II	X	71498597	RPS4X
cg00008945	I	X	80377379	HMGN5
cg00008971	II	1	45966925	MMACHC;CCDC163P
cg00009001	II	12	120151890	MIR1178;CIT
cg00009038	I	2	132152167
cg00009053	II	11	61283865	SYT7
cg00009088	II	11	60930188	VPS37C
cg00009167	II	1	109656433	KIAA1324;C1orf194;C1orf194
cg00009196	II	20	19954588	RIN2
cg00009214	I	12	16064569	DERA
cg00009292	I	1	50882082
cg00009293	II	7	44151172	AEBP1
cg00009306	II	14	22989583
cg00009349	II	14	22674549
cg00009364	I	14	56586028	PELI2
cg00009407	II	14	89290921	TTC8;TTC8;TTC8
cg00009412	II	2	118572392	DDX18
cg00009421	II	2	44065571	ABCG5;ABCG8
cg00009436	II	4	186402631
cg00009523	II	2	1165351	SNTG2
cg00009553	II	16	61854084	CDH8
cg00009750	II	2	202730892	CDK15
cg00009796	I	16	33318910
cg00009834	II	1	1347671
cg00009871	II	13	103532260	LOC121952
cg00009916	I	1	65613819	AK3L1;AK3L1;AK3L1
cg00009922	II	13	110867376	COL4A1
cg00009927	II	16	1157223
cg00009944	II	21	48017232
cg00009970	I	18	48723811	MEX3C;MEX3C
cg00010046	II	16	88729480	MGC23284;MGC23284;MVD
cg00010078	II	2	109967172	SH3RF3
cg00010108	II	4	1615271
cg00010168	II	10	99258642	MMS19;UBTD1
cg00010242	I	14	81580765	TSHR
cg00010266	II	8	145734519	MFSD3
cg00010445	II	19	14089630	RFX1
cg00010654	II	1	45476118	HECTD3
cg00010659	II	6	10723146	TMEM14C;TMEM14C
cg00010672	II	2	55281781
cg00010742	II	1	91182989	BARHL2
cg00010789	II	2	232321341	NCL;SNORA75;SNORD20
cg00010853	II	6	30653167	KIAA1949;KIAA1949
cg00010890	II	12	76406513
cg00010932	II	2	170680664	METTL5
cg00010946	II	3	157819282	SHOX2;SHOX2;SHOX2
cg00010947	II	4	84377400	HELQ;MRPS18C
cg00010954	I	16	54620055
cg00010992	II	4	90032982	TIGD2
cg00011122	II	16	11439027	C16orf75
cg00011200	I	X	48380234	EBP;EBP
cg00011203	II	1	9259066
cg00011225	I	2	219738314	WNT6
cg00011239	II	2	20876220
cg00011247	I	8	64081001	YTHDF3
cg00011284	II	16	53469344	RBL2
cg00011346	II	2	213403859	ERBB4;ERBB4
cg00011350	I	12	49444296	MLL2
cg00011459	II	16	8890425	TMEM186;PMM2
cg00011460	II	4	40439822	RBM47;RBM47
cg00011482	II	14	37128790	PAX9
cg00011513	II	1	152484386	LCE5A
cg00011564	II	16	3591728	NLRC3
cg00011578	II	19	46850432	PPP5C
cg00011605	II	16	85193529
cg00011616	I	17	75672423
cg00011717	I	1	5918462
cg00011740	II	16	49311903
cg00011754	II	3	14584788	GRIP2
cg00011856	II	2	217560946	IGFBP5
cg00011861	II	14	103607265
cg00011891	I	X	153714660	UBL4A
cg00011924	I	17	8301192	RNF222
cg00011994	I	6	30711904	FLOT1;IER3
cg00012036	II	17	73775612	H3F3B
cg00012123	II	5	667619	TPPP
cg00012126	II	2	193061253
cg00012148	II	6	54172997	TINAG
cg00012194	II	22	50720288	PLXNB2
cg00012199	II	14	21151024	ANG;RNASE4
cg00012203	I	2	219082015	ARPC2;ARPC2
cg00012238	II	18	21718458	CABYR;CABYR;CABYR;CABYR;CABYR;CABYR
cg00012317	II	1	149370974	FCGR1C
cg00012343	II	6	15556908	DTNBP1;DTNBP1;DTNBP1
cg00012362	II	1	153599487	S100A13;S100A13;S100A13;S100A13;S100A1;S100A13;S100A13
cg00012386	II	1	227922512	JMJD4;JMJD4;SNAP47
cg00012395	II	X	129472061
cg00012397	I	11	17756435	KCNC1;KCNC1
cg00012469	II	7	140771419
cg00012522	I	15	98503952	ARRDC4;ARRDC4
cg00012529	I	12	132896897	GALNT9
cg00012576	II	13	94568320	GPC6
cg00012638	II	6	39280541	KCNK17;KCNK17
cg00012692	I	13	20805487	GJB6;GJB6;GJB6;GJB6
cg00012698	II	15	34158767	AVEN
cg00012701	I	6	30434338
cg00012762	I	17	72744649	SLC9A3R1
cg00012792	II	6	8064493	MUTED
cg00012920	II	17	73911257	FBF1
cg00012960	II	16	411011
cg00012992	I	14	61788345	PRKCH
cg00013006	II	11	4389856	OR52B4
cg00013015	II	6	33866316
cg00013196	II	8	88885254	DCAF4L2
cg00013301	II	4	72894733
cg00013349	II	1	77049380	ST6GALNAC3
cg00013369	II	1	192857594
cg00013374	II	7	100730520	TRIM56
cg00013409	II	1	38231980	EPHA10;EPHA10
cg00013410	I	17	60142592	MED13;MED13
cg00013441	I	12	123258908	CCDC62;CCDC62;CCDC62
cg00013451	II	8	23711589	STC1
cg00013475	I	2	71680721	DYSF;DYSF;DYSF;DYSF;DYSF;DYSF;DYSF
cg00013540	I	7	74508806	GTF2IRD2B
cg00013543	I	6	32042658	TNXB
cg00013569	I	17	80615692	RAB40B
cg00013618	II	22	22380839
cg00013655	I	16	629015	PIGQ;PIGQ
cg00013660	II	9	140068770
cg00013733	II	19	1423273	DAZAP1;DAZAP1
cg00013804	II	2	9358577	ASAP2;ASAP2
cg00013809	II	7	158249711	PTPRN2;PTPRN2;PTPRN2
cg00013899	II	1	64992433	CACHD1
cg00013993	I	19	7533810	ARHGEF18;ARHGEF18
cg00014085	II	2	85581505	ELMOD3;ELMOD3;ELMOD3;ELMOD3;RETSAT
cg00014104	II	22	22220367	MAPK1;MAPK1
cg00014112	I	2	127413530	GYPC;GYPC
cg00014118	II	1	1935561	KIAA1751
cg00014152	I	X	48457128	WDR13;WDR13;WDR13;WDR13
cg00014168	I	1	6511878	ESPN
cg00014194	II	9	137978763	OLFM1;OLFM1
cg00014203	I	17	7757969	KDM6B;TMEM88
cg00014260	II	8	10383071	T-SP1
cg00014272	II	19	2329227	SPPL2B;SPPL2B;LSM7
cg00014285	II	2	200716175
cg00014289	II	11	124709875
cg00014301	II	2	3327027	TSSC1
cg00014333	II	8	20130023
cg00014377	II	7	101364176
cg00014445	II	1	44034053	PTPRF;PTPRF
cg00014484	I	12	131865279
cg00014561	II	16	56762906	NUP93
cg00014638	II	10	94113651	5-Mar
cg00014665	II	8	142243060
cg00014667	II	13	113805721
cg00014733	II	22	29730659	AP1B1;SNORD125;AP1B1;AP1B1
cg00014748	II	6	58777304
cg00014752	II	5	132073447	KIF3A
cg00014754	II	8	143761811	PSCA
cg00014786	II	7	6614945
cg00014806	I	19	2475658	GADD45B
cg00014830	II	17	77765733
cg00014837	II	12	6757257	ACRBP
cg00014900	II	1	44438411	DPH2;DPH2
cg00014986	I	17	79849735	ANAPC11;ANAPC11;ANAPC11;ANAPC11;ANAPC11;ANAPC11;ANAPC11;ANAPC11;ANAPC11;THOC4
cg00014996	I	18	158348	USP14;USP14
cg00014998	II	2	177014962	HOXD4;MIR10B
cg00015024	II	10	97803045	CCNJ;CCNJ;CCNJ
cg00015058	II	2	66652949
cg00015121	II	14	24024633	THTPA;THTPA;THTPA
cg00015261	I	16	35029997
cg00015286	I	1	39112662
cg00015319	II	12	54500832	FLJ12825
cg00015340	II	6	19086423
cg00015343	II	11	44786266	TSPAN18
cg00015373	II	9	134247288
cg00015530	I	8	145052950	PARP10
cg00015572	I	6	28479502	GPX6
cg00015603	II	2	241069873	MYEOV2
cg00015639	II	14	24554539	NRL
cg00015699	I	12	90313589
cg00015770	II	4	122302007	QRFPR;QRFPR
cg00015930	I	1	46921746
cg00016066	I	15	57210658	TCF12;LOC145783;TCF12;TCF12;TCF12
cg00016127	II	11	56310671	OR8U8;OR5M11
cg00016156	II	5	170815183	NPM1;NPM1;NPM1
cg00016223	I	6	36515007	STK38;STK38
cg00016238	I	1	244374065
cg00016255	II	17	41133928	AARSD1;AARSD1;RUNDC1;AARSD1
cg00016324	II	2	144223682	ARHGAP15
cg00016360	II	7	21582131	DNAH11
cg00016406	I	14	104643443	KIF26A
cg00016439	II	18	55018650	ST8SIA3
cg00016481	I	8	77768353	ZFHX4
cg00016498	II	17	40307048	RAB5C;RAB5C
cg00016522	I	X	149737876	MTM1
cg00016593	II	1	41483423	SLFNL1;SLFNL1
cg00016618	I	16	1705991	CRAMP1L
cg00016718	II	6	49405490	MUT
cg00016783	II	2	8936684	KIDINS220
cg00016802	II	6	7339455	CAGE1;CAGE1;CAGE1
cg00016814	II	7	145875026	CNTNAP2
cg00016841	II	16	31499479	SLC5A2
cg00016892	II	19	41948653	C19orf69
cg00016913	II	17	27369892	PIPOX
cg00016934	I	X	40035961	BCOR;BCOR
cg00016968	II	1	113250448	RHOC;RHOC;RHOC
cg00016996	I	1	2334022	RER1
cg00017002	I	6	28249251	PGBD1
cg00017033	I	14	60559007	C14orf135;C14orf135
cg00017059	II	2	45797255	SRBD1
cg00017062	II	15	70669548
cg00017121	II	17	38244555	THRA;THRA
cg00017157	II	1	167127353
cg00017188	I	17	38375747	WIPF2
cg00017203	II	8	145000033	PLEC1;PLEC1;PLEC1;PLEC1;PLEC1;PLEC1;PLEC1;PLEC1
cg00017221	I	1	149719536
cg00017271	II	17	76220743	BIRC5;BIRC5;BIRC5;EPR1
cg00017362	II	8	19711803
cg00017363	I	10	8277523
cg00017429	II	14	98170160
cg00017437	I	1	2706335
cg00017441	I	19	18220973	MAST3
cg00017461	I	22	30663316	OSM
cg00017475	II	9	136131707	ABO
cg00017489	II	7	153583318	DPP6
cg00017546	II	1	28659475	MED18;MED18
cg00017601	II	8	27288039	PTK2B;PTK2B;PTK2B;PTK2B
cg00017639	II	15	85438982	SLC28A1;SLC28A1
cg00017826	I	2	30644955
cg00017842	II	2	119528421
cg00017931	II	6	157932180	ZDHHC14;ZDHHC14
cg00017970	II	1	26487737	GRRP1
cg00018010	II	17	20105626	CYTSB;CYTSB;CYTSB;CYTSB
cg00018024	I	10	134600848	NKX6-2
cg00018044	II	18	19109496	ESCO1
cg00018103	II	1	29513749
cg00018128	I	2	162275746	TBR1
cg00018181	II	7	101931734	SH2B2
cg00018184	II	1	153519850	S100A3
cg00018198	II	2	65297247	CEP68
cg00018204	II	X	151128776	GABRE;MIR452
cg00018229	II	1	231113419	TTC13;ARV1;TTC13
cg00018261	I	X	117957689	ZCCHC12
cg00018524	II	2	110370907	SEPT10;SEPT10;ANKRD57
cg00018539	II	7	2632689	IQCE;IQCE
cg00018557	I	17	43238884	HEXIM2
cg00018606	II	2	208989425	CRYGD
cg00018696	II	8	3046483	CSMD1
cg00018739	II	12	124459490	ZNF664
cg00018828	I	16	1245911	CACNA1H;CACNA1H
cg00018845	II	14	38067965
cg00018850	II	14	73066921
cg00018866	II	10	50343286	FAM170B
cg00018896	II	13	25671476	PABPC3
cg00019076	II	16	85670772	KIAA0182;KIAA0182
cg00019082	II	3	11057500	SLC6A1
cg00019085	I	12	120933845	DYNLL1;DYNLL1;DYNLL1
cg00019093	II	13	30424932	UBL3
cg00019118	II	12	132851518	GALNT9;LOC100130238
cg00019137	I	19	41103107	LTBP4;LTBP4
cg00019151	II	1	173470149	SLC9A11
cg00019196	II	13	46426202	SIAH3
cg00019275	II	19	35249217	ZNF599
cg00019301	II	4	123843794	NUDT6;NUDT6;SPATA5
cg00019308	II	1	234906904
cg00019366	II	12	130623366
cg00019377	II	19	41035024	SPTBN4;SPTBN4
cg00019458	II	1	7887942	PER3
cg00019463	II	15	59279703	RNF111
cg00019495	II	4	57547525	HOPX;HOPX;HOPX;HOPX;HOPX;HOPX
cg00019511	II	14	101201288	DLK1
cg00019576	I	8	144337537	ZFP41
cg00019654	I	14	82148289
cg00019678	II	12	110154229	C12orf34
cg00019759	II	1	212687842
cg00019778	II	6	160390889	IGF2R
cg00019809	I	18	33647529	RPRD1A
cg00019826	II	4	1554149
cg00019838	II	16	6571083	A2BP1;A2BP1
cg00019841	I	18	48256146	MAPK4
cg00019877	II	9	115773738	LOC169834
cg00019880	I	17	53832578	PCTP;PCTP
cg00019997	II	7	108025567	NRCAM;NRCAM
cg00020052	II	2	68546899	CNRIP1;CNRIP1;CNRIP1;CNRIP1
cg00020175	II	15	71124693	LARP6
cg00020191	II	12	79258083	SYT1;SYT1;SYT1
cg00020297	I	6	17600383	FAM8A1
cg00020340	I	7	910388	UNC84A;UNC84A
cg00020348	II	7	142749542	OR6V1
cg00020352	I	6	111303252	RPF2
cg00020390	II	7	100727888	TRIM56
cg00020405	II	5	65439520	SFRS12;SFRS12
cg00020419	II	6	43273548	CRIP3
cg00020446	II	12	124585444
cg00020474	II	1	8214963
cg00020533	II	6	35480916	TULP1
cg00020622	I	2	144694680
cg00020649	I	15	28341562	OCA2
cg00020720	II	1	84972482	SPATA1;GNG5
cg00020778	II	12	109825145	MYO1H
cg00020794	II	16	88824570	FAM38A
cg00020799	II	12	94565092	PLXNC1
cg00020991	II	4	169930429	CBR4
cg00021028	II	21	45209230	RRP1
cg00021030	II	17	27225770	FLOT2;DHRS13
cg00021044	I	4	42316848
cg00021108	I	14	92980026	RIN3
cg00021123	I	1	16945449	CROCCL1
cg00021128	I	17	4871207	SPAG7
cg00021152	II	8	26367088	PNMA2
cg00021166	II	12	27676702	PPFIBP1;PPFIBP1
cg00021237	I	8	67525849	MYBL1;MYBL1
cg00021242	II	15	29773425	FAM189A1
cg00021256	II	2	219848373	FEV
cg00021275	II	2	128142155
cg00021325	II	14	91294412
cg00021476	II	16	85660215	KIAA0182;KIAA0182
cg00021513	II	16	85214746
cg00021527	II	17	34136180	TAF15;TAF15
cg00021532	II	16	4324280	TFAP4
cg00021539	I	6	37225413	TMEM217;TMEM217;TBC1D22B;TMEM217
cg00021540	II	17	75084649	SCARNA16;C17orf86
cg00021550	II	1	54209080
cg00021558	II	12	52262965
cg00021576	I	1	244211966
cg00021600	I	16	84003607	NECAB2
cg00021762	II	22	27832684
cg00021783	II	15	43398581	UBR1
cg00021786	I	X	31090306	FTHL17
cg00021855	II	8	144690956	PYCRL
cg00021933	I	1	86082316
cg00021944	II	10	104005240	GBF1
cg00021945	I	19	52430920	ZNF613;ZNF613
cg00021978	II	8	105476917	DPYS
cg00022024	II	9	138800324	CAMSAP1
cg00022054	II	1	48177261
cg00022076	II	16	68293990	PLA2G15
cg00022101	II	10	129079552	DOCK1
cg00022138	II	20	42085879	SFRS6
cg00022145	II	22	49452167
cg00022235	II	16	11764847	SNN
cg00022259	II	12	133385284	GOLGA3
cg00022262	II	12	132959564
cg00022308	II	2	27851831	CCDC121;CCDC121;GPN1;CCDC121;GPN1;GPN1;GPN1;CCDC121;GPN1
cg00022492	II	15	41055530	GCHFR
cg00022558	II	11	69590287	FGF4
cg00022594	II	19	15512550	AKAP8L
cg00022606	II	20	442445	TBC1D20
cg00022633	II	13	26827877	CDK8
cg00022642	II	1	231377610	GNPAT;C1orf131
cg00022688	II	10	114136011	ACSL5;ACSL5;ACSL5;ACSL5
cg00022858	II	4	55096616	PDGFRA
cg00022866	II	11	64108440	CCDC88B
cg00022871	II	17	43884358	CRHR1;CRHR1;CRHR1;CRHR1
cg00022900	II	8	94143534
cg00022911	II	19	19372392	HAPLN4
cg00022966	II	1	205747925
cg00022997	I	6	31650808
cg00023001	II	17	55938748
cg00023024	II	1	23521272	HTR1D
cg00023132	II	3	69133948	ARL6IP5
cg00023154	II	1	44872463	RNF220
cg00023168	II	19	44669068	ZNF226;ZNF226;ZNF226;ZNF226;ZNF226
cg00023174	II	19	12202386	ZNF788
cg00023185	I	8	65489939	LOC401463
cg00023233	II	10	126077698
cg00023288	II	2	44223284	LRPPRC
cg00023321	II	6	31511363	BAT1;BAT1
cg00023351	II	12	79187938
cg00023411	I	2	72126422
cg00023415	II	X	48435152	RBM3
cg00023464	II	13	111267667	CARKD
cg00023492	I	1	19970710	NBL1;NBL1
cg00023507	I	6	33276465	TAPBP;TAPBP;TAPBP
cg00023673	II	16	86755632
cg00023695	I	15	75230594	COX5A
cg00023702	II	1	114496771	HIPK1;HIPK1;HIPK1;HIPK1
cg00023726	II	1	2839935
cg00023750	II	16	29211284
cg00023808	II	7	101944556	SH2B2
cg00023919	II	11	66839191	RHOD
cg00024046	II	2	20398358
cg00024086	II	7	156814491
cg00024170	II	16	71894378	ZNF821;ATXN1L
cg00024192	II	2	179828541
cg00024198	II	1	2443577	PANK4
cg00024247	II	13	93744608
cg00024280	I	19	17501257
cg00024382	I	17	34058623	RASL10B
cg00024396	II	6	53214008	ELOVL5
cg00024404	II	5	79552470	SERINC5
cg00024416	II	22	24240387
cg00024443	II	16	21569473
cg00024471	II	3	188692547
cg00024472	I	17	47573864	NGFR
cg00024494	II	16	73096842
cg00024516	II	4	123506194
cg00024722	II	15	32163260
cg00024790	II	16	22385412	CDR2
cg00024812	II	2	9564248	ITGB1BP1;ITGB1BP1;CPSF3
cg00024967	II	3	169377818	MECOM
cg00024989	II	19	17902242
cg00025044	II	10	50716478	ERCC6
cg00025138	I	14	71275917	MAP3K9
cg00025155	I	3	61379582
cg00025185	II	15	99550859	LOC145814;LOC145814
cg00025211	II	1	145588627	NUDT17
cg00025331	II	2	145147350	ZEB2;ZEB2
cg00025347	II	8	42359992	SLC20A2
cg00025357	II	1	17577455	PADI3
cg00025405	II	5	2135863
cg00025436	II	12	56660492	COQ10A;COQ10A
cg00025439	I	16	87856450
cg00025496	I	17	1057343	ABR;ABR
cg00025591	II	21	48026043	S100B
cg00025626	II	2	239049392	KLHL30
cg00025643	II	1	37904694
cg00025647	I	3	147077127
cg00025663	II	2	10827685	NOL10
cg00025680	II	2	45180560
cg00025715	II	19	58597097	ZSCAN18;ZSCAN18;ZSCAN18;ZSCAN18
cg00025795	II	17	77983156	TBC1D16
cg00025823	II	17	43909151	CRHR1;CRHR1;CRHR1;CRHR1
cg00025877	I	6	34164284
cg00025972	I	4	187762312
cg00025981	I	13	42031281	C13orf15
cg00025991	II	10	736625	DIP2C
cg00026030	II	21	34100439	SYNJ1;SYNJ1;SYNJ1;SYNJ1
cg00026033	I	12	56414490	IKZF4
cg00026075	I	3	172465746
cg00026104	II	16	85855299
cg00026119	I	12	124270439	DNAH10
cg00026141	II	3	191579258
cg00026186	I	X	48367230	PORCN;PORCN;PORCN;PORCN;PORCN
cg00026222	I	1	2144244
cg00026230	I	16	30064606	ALDOA
cg00026290	II	4	10686554	CLNK
cg00026327	II	17	79056183	BAIAP2;BAIAP2;BAIAP2;BAIAP2
cg00026346	II	15	42267275
cg00026362	II	6	43858741	LOC100132354
cg00026374	II	6	35464536	TEAD3
cg00026375	I	6	30227813	HLA-L
cg00026412	II	10	62059894	ANK3
cg00026455	II	16	90032736	DEF8
cg00026457	II	1	200116736	NR5A2;NR5A2
cg00026458	II	2	207633745	FASTKD2;FASTKD2;FASTKD2
cg00026474	II	8	134585500	ST3GAL1;ST3GAL1
cg00026546	II	1	33354785	HPCA
cg00026553	II	15	90562839	ZNF710
cg00026603	II	13	73141877
cg00026703	II	15	96870030	NR2F2
cg00026731	II	18	55254092	FECH;FECH
cg00026776	II	6	32278653	C6orf10
cg00026803	II	1	160055253	KCNJ9
cg00026853	I	16	30934156	NCRNA00095
cg00026857	II	12	6619803	NCAPD2
cg00026909	II	1	58089001	DAB1
cg00026919	II	13	40226031
cg00026938	I	2	121363977
cg00026974	I	17	42298151	UBTF;UBTF;UBTF
cg00027037	I	18	21977708	OSBPL1A;OSBPL1A
cg00027081	I	2	3325158	TSSC1
cg00027083	I	18	5543801	EPB41L3
cg00027114	II	7	42740486
cg00027120	II	7	142880832	TAS2R39
cg00027155	II	16	11099199	CLEC16A
cg00027162	II	7	151087726	WDR86
cg00027232	II	2	85547231	TGOLN2
cg00027400	II	18	49866412	DCC
cg00027454	II	X	46740285	RP2
cg00027466	II	1	156269048	VHLL;VHLL
cg00027499	I	16	30759507	PHKG2
cg00027570	I	1	117306669	CD2
cg00027586	II	18	76148676
cg00027637	II	1	226900521	ITPKB
cg00027650	II	15	57510575	TCF12;TCF12;TCF12;TCF12;TCF12
cg00027669	II	17	37382699	STAC2
cg00027674	II	11	87908897	RAB38
cg00027729	II	16	31285773	ITGAM;ITGAM
cg00027745	I	7	1452678
cg00027990	II	19	18368368	KIAA1683;KIAA1683;KIAA1683
cg00027995	II	15	39888093	THBS1
cg00028013	II	15	74218697	LOXL1
cg00028014	II	2	201601406
cg00028022	II	1	246984573
cg00028034	II	20	30779307	TSPYL3
cg00028056	II	2	220407171	CHPF
cg00028135	II	3	114343673	ZBTB20;ZBTB20;ZBTB20;ZBTB20;ZBTB20;ZBTB20
cg00028184	II	1	222638644
cg00028211	I	2	45028802
cg00028232	II	4	1540469
cg00028251	II	6	119397402	FAM184A;FAM184A
cg00028299	II	8	59170968
cg00028308	II	12	54090754
cg00028318	I	6	29570739	GABBR1;GABBR1;GABBR1
cg00028336	II	4	186741788	SORBS2
cg00028338	II	4	1952723	WHSC1;WHSC1;WHSC1;WHSC1
cg00028429	II	15	101273479
cg00028431	II	8	125564372	MTSS1
cg00028455	II	6	126112406	NCOA7;NCOA7
cg00028487	II	19	53030711	ZNF808
cg00028507	II	1	2918106
cg00028515	II	3	187548756
cg00028598	I	15	27128633	GABRA5;GABRA5
cg00028636	II	12	6876321	PTMS
cg00028677	II	15	55884658
cg00028678	I	2	131674175	ARHGEF4;ARHGEF4
cg00028749	II	13	103451644	BIVM;BIVM;KDELC1;BIVM;BIVM
cg00028757	I	6	31848498	EHMT2;EHMT2
cg00028829	II	16	58768411	GOT2
cg00028844	II	20	43938184	MATN4;RBPJL;MATN4;MATN4
cg00028870	II	3	138634861
cg00028881	I	6	31632939	BAT4;BAT4;CSNK2B
cg00028918	II	5	159200479
cg00028929	II	12	52908478	KRT5
cg00028935	I	3	147114406	ZIC4;ZIC4;ZIC4
cg00028993	II	19	48247714	GLTSCR2
cg00029052	I	16	19566218	C16orf62
cg00029053	I	2	10830014	NOL10;NOL10
cg00029161	II	7	75268282	HIP1
cg00029233	II	17	43227453	HEXIM1
cg00029246	II	7	137223417	DGKI
cg00029282	I	2	95941820	PROM2;PROM2;PROM2
cg00029284	II	12	111731203	CUX2
cg00029353	II	12	52241041
cg00029397	II	12	57940957	DCTN2;DCTN2
cg00029521	II	6	39272634	KCNK17;KCNK17
cg00029583	I	8	1443908
cg00029619	II	6	17760992	KIF13A
cg00029640	II	19	35770141	USF2;USF2
cg00029678	II	17	78354382	RNF213;LOC100294362
cg00029821	II	6	147374493
cg00029822	I	15	75871730	PTPN9
cg00029825	II	16	31500439	SLC5A2
cg00029826	II	14	20801459	CCNB1IP1;CCNB1IP1
cg00029831	I	8	145653349	VPS28;VPS28
cg00029922	II	2	192030587
cg00029928	II	6	133080438	VNN2;VNN2
cg00029931	II	X	100645741	RPL36A
cg00029973	II	17	3501741	TRPV1;TRPV1
cg00029979	I	17	49027095
cg00030005	II	7	155129409
cg00030047	II	1	6268790	RNF207
cg00030117	II	2	119980249	STEAP3;STEAP3;STEAP3
cg00030125	II	X	125299403	DCAF12L2
cg00030176	II	6	29760784	HCG4
cg00030291	I	7	8302094	ICA1;ICA1;ICA1;ICA1
cg00030296	II	17	75318732	SEPT9;SEPT9;SEPT9
cg00030420	II	5	140683772	SLC25A2
cg00030422	I	3	38080704	DLEC1;DLEC1;DLEC1;DLEC1
cg00030423	I	19	29704213	UQCRFS1
cg00030427	II	6	169562540
cg00030432	II	7	100028974	MEPCE
cg00030466	I	1	3147891	PRDM16;PRDM16
cg00030476	II	1	146642035	PRKAB2
cg00030501	II	1	223181473
cg00030508	II	6	30139542	TRIM15
cg00030523	II	12	97885353	RMST;MIR1251
cg00030588	II	16	87100811
cg00030604	II	1	2379831
cg00030627	II	10	131811605
cg00030682	II	16	16175602	ABCC1;ABCC1;ABCC1;ABCC1;ABCC1
cg00030774	II	15	29432143	FAM189A1
cg00030795	I	6	33422380	ZBTB9;ZBTB9
cg00030807	II	8	1786072	ARHGEF10
cg00030816	II	1	145507504	RBM8A
cg00030909	II	17	47112296	IGF2BP1;IGF2BP1
cg00031013	II	17	7757933	KDM6B;TMEM88
cg00031063	I	1	17303752	MFAP2;MFAP2;MFAP2;MFAP2
cg00031105	I	6	33166117	RXRB
cg00031162	II	17	7453377	TNFSF12;TNFSF12-TNFSF13
cg00031165	I	7	87258360	RUNDC3B;ABCB1;RUNDC3B;RUNDC3B
cg00031187	II	12	31522997
cg00031235	II	X	49124819	PPP1R3F
cg00031256	I	6	2842255	SERPINB1
cg00031277	II	4	101943443
cg00031303	I	3	195681400
cg00031340	I	16	81130212	GCSH;LOC100329108;GCSH
cg00031346	II	6	168478519	FRMD1
cg00031402	II	10	73612154	PSAP;PSAP;PSAP
cg00031443	I	19	7599076	PNPLA6;PNPLA6;PNPLA6;PNPLA6;PNPLA6
cg00031456	I	1	109234919	PRPF38B
cg00031476	II	2	28114244	BRE;RBKS;LOC100302650;BRE;BRE;BRE;BRE
cg00031491	II	6	31837439	SLC44A4
cg00031556	II	12	11508049	PRB1;PRB1;PRB1
cg00031663	I	19	10654640	ATG4D
cg00031708	II	7	23051361	FAM126A
cg00031722	II	8	57361263
cg00031759	II	13	32889534	BRCA2
cg00031779	II	18	56296243	ALPK2
cg00031896	I	12	122020205	KDM2B
cg00031967	I	7	43769114	C7orf44
cg00031973	I	7	47783848
cg00032036	II	19	7600417	PNPLA6;PNPLA6;PNPLA6;PNPLA6;PNPLA6
cg00032192	II	19	12818196	SNORD41;TNPO2;TNPO2;TNPO2
cg00032205	II	8	98290372	TSPYL5
cg00032227	I	17	72772512	TMEM104;NAT9
cg00032246	II	17	33913953	AP2B1;AP2B1
cg00032308	II	6	123107591
cg00032366	II	19	5692159	LONP1
cg00032419	I	17	27895566	TP53I13
cg00032490	I	12	131402349
cg00032609	II	20	57606607	ATP5E;ATP5E
cg00032610	II	8	711064
cg00032643	II	1	3700680	LRRC47
cg00032664	II	3	125237438	SNX4
cg00032666	II	X	149613398	MAMLD1
cg00032686	I	4	1005072	FGFRL1;FGFRL1;FGFRL1
cg00032701	II	19	7911195	EVI5L;EVI5L
cg00032756	II	12	45268999	NELL2;NELL2;NELL2;NELL2;NELL2
cg00032789	II	3	49377369	USP4;USP4
cg00032805	II	4	165304473	1-Mar
cg00032852	II	7	132767132	CHCHD3
cg00032879	II	1	2304264	MORN1
cg00032884	II	2	48540671	FOXN2
cg00032912	I	15	96887529
cg00032959	II	16	71326879
cg00033102	II	1	28561995	ATPIF1;ATPIF1;ATPIF1
cg00033127	I	1	99127446	SNX7;SNX7;SNX7
cg00033155	II	2	110925418	NPHP1;NPHP1;NPHP1;NPHP1
cg00033165	II	4	169952114
cg00033209	II	16	3511787	NAT15;NAT15;NAT15
cg00033213	II	8	144399335	TOP1MT
cg00033220	I	18	3451606	TGIF1;TGIF1;TGIF1;TGIF1;TGIF1;TGIF1;TGIF1;TGIF1;TGIF1
cg00033304	II	3	185302692	SENP2
cg00033334	II	12	123877320	SETD8
cg00033371	I	19	4956786	UHRF1;UHRF1
cg00033457	I	8	74884507	TCEB1
cg00033490	II	7	87027887	CROT;CROT
cg00033516	II	4	38666773	FLJ13197;KLF3
cg00033533	II	9	35116375	KIAA1539
cg00033551	I	16	4738568	MGRN1;MGRN1;MGRN1;MGRN1
cg00033584	II	3	44800749	KIAA1143
cg00033643	I	7	134001901	SLC35B4
cg00033666	II	15	96887043
cg00033668	I	12	15942561	EPS8
cg00033703	II	15	63566255
cg00033773	II	19	12779366	MORG1;MORG1;C19orf56;MORG1
cg00033806	I	8	143356113	TSNARE1
cg00033834	II	10	135018844	KNDC1
cg00033877	II	13	113419845	ATP11A;ATP11A
cg00033909	II	7	9674902	PER4
cg00033915	I	19	7504569	ARHGEF18;ARHGEF18
cg00034003	I	16	88779146	CTU2;CTU2
cg00034019	I	6	42018228	TAF8
cg00034039	II	9	74526266	C9orf85;FAM108B1;FAM108B1
cg00034076	I	8	85096037	RALYL;RALYL;RALYL;RALYL;RALYL
cg00034101	I	1	40098595	HEYL
cg00034130	II	11	3862931	RHOG
cg00034154	II	19	10337163	S1PR2
cg00034336	I	2	8684126
cg00034376	II	2	64068959	UGP2;UGP2
cg00034407	II	6	62284299
cg00034416	I	1	155278724	FDPS;FDPS;FDPS;FDPS;FDPS;FDPS
cg00034433	II	1	224803837	CNIH3
cg00034468	II	1	229568077	ACTA1
cg00034555	II	19	14202331	SAMD1
cg00034556	II	1	566731	MIR1977
cg00034559	II	2	39892124	TMEM178;TMEM178
cg00034574	II	20	62397348	ZBTB46
cg00034604	II	8	54787585	RGS20
cg00034611	II	16	89229269	C16orf81
cg00034639	II	X	138529221	SRD5A1P1
cg00034650	I	17	76987444
cg00034731	II	X	68348071
cg00034755	II	22	50918361
cg00034769	II	14	98444533	C14orf64
cg00034852	II	18	77712060	PQLC1;PQLC1;PQLC1
cg00035000	II	1	25255003	RUNX3;RUNX3
cg00035074	II	7	2701567	TTYH3
cg00035197	II	16	88962986	CBFA2T3;CBFA2T3
cg00035220	II	7	158197980	PTPRN2;PTPRN2;PTPRN2
cg00035237	I	1	31538879	PUM1;PUM1
cg00035249	I	1	228270481	ARF1;ARF1;ARF1;ARF1;ARF1
cg00035268	II	6	168225394	C6orf124
cg00035316	I	2	176993017	HOXD8
cg00035326	II	10	135208356	MTG1
cg00035347	II	10	104953608	NT5C2;NT5C2
cg00035398	I	7	158656620	WDR60
cg00035449	II	6	169539646
cg00035452	II	16	88018556	BANP;BANP
cg00035453	II	12	46122355	ARID2;LOC400027
cg00035608	II	19	37288450
cg00035623	II	19	55919836	UBE2S
cg00035630	II	11	33036664	DEPDC7;DEPDC7
cg00035636	I	13	21900591
cg00035673	II	6	33287504	DAXX;DAXX;DAXX;DAXX
cg00035812	II	2	204193378	ABI2
cg00035847	II	1	29557016	MECR;MECR
cg00035864	II	Y	8553009	TTTY18
cg00035889	II	4	38689910	KLF3
cg00035923	II	7	1104035	C7orf50;C7orf50;C7orf50
cg00035937	II	7	91874085	KRIT1;KRIT1;KRIT1;KRIT1;ANKIB1;KRIT1
cg00035945	II	4	75859212	PARM1
cg00035969	II	1	112159097
cg00035980	II	13	113600332
cg00036011	II	6	26271718	HIST1H3G;HIST1H2BI
cg00036110	II	1	40146660	HPCAL4
cg00036115	II	12	69080592	NUP107
cg00036119	II	16	7277833	A2BP1;A2BP1;A2BP1
cg00036137	II	19	56688439	GALP;GALP
cg00036258	II	16	4029218	ADCY9
cg00036263	I	1	245852353	KIF26B
cg00036299	I	16	10277505	GRIN2A;GRIN2A
cg00036324	II	10	134693667
cg00036328	II	12	123465816	ARL6IP4;ARL6IP4;ARL6IP4;ARL6IP4
cg00036347	II	1	151811923	LOC100132111;C2CD4D
cg00036369	II	3	63988378	ATXN7;ATXN7
cg00036386	I	2	74691992	MOGS;MOGS
cg00036408	II	17	79316841
cg00036440	II	16	3507875	NAT15;NAT15;NAT15
cg00036570	II	2	234384319	USP40
cg00036585	II	6	164441131
cg00036588	II	20	35275710	SLA2;SLA2
cg00036599	II	1	150252074	C1orf54
cg00036614	II	7	47093842
cg00036664	II	4	185938303
cg00036723	II	17	32688878	CCL1
cg00036732	II	10	102767507	LZTS2
cg00036788	II	4	54974682
cg00036871	I	2	220436894	OBSL1;INHA
cg00036976	II	16	85343281
cg00037013	II	2	219722536
cg00037056	II	4	956607	DGKQ
cg00037058	I	2	178977341	RBM45
cg00037072	I	1	25573940	C1orf63;C1orf63
cg00037117	II	X	44730718
cg00037153	II	3	128216699
cg00037186	II	16	66959402	RRAD;RRAD;RRAD;RRAD
cg00037223	I	16	29821824	MAZ;MAZ
cg00037314	I	19	14274039	LPHN1;LPHN1
cg00037388	II	2	54951307	EML6
cg00037400	II	16	89642613	CPNE7;CPNE7
cg00037406	II	19	835147
cg00037441	II	6	117198428	RFX6;RFX6
cg00037450	I	21	45527029	PWP2
cg00037457	I	17	59531744
cg00037681	II	12	47610371	FAM113B;LOC100233209;FAM113B
cg00037763	II	18	42281763	SETBP1;SETBP1
cg00037856	II	3	127633627
cg00037930	II	13	113445870	ATP11A;ATP11A
cg00037940	II	3	138479285	PIK3CB
cg00037952	II	10	104535276	C10orf26;C10orf26
cg00038020	II	1	223575793
cg00038131	II	1	145213338	NOTCH2NL
cg00038167	II	19	7598438	PNPLA6;PNPLA6;PNPLA6;PNPLA6;MCOLN1
cg00038233	II	11	123899065	OR10G8
cg00038239	I	17	42090466	TMEM101
cg00038298	II	3	49235033	CCDC36
cg00038342	II	2	1651130	PXDN
cg00038436	II	16	4323541	TFAP4
cg00038446	II	1	172635668	FASLG
cg00038584	I	19	17933300	INSL3
cg00038665	II	4	128798826
cg00038675	I	1	152853543	SMCP
cg00038711	II	8	22014499	LGI3
cg00038736	I	19	38877134	GGN
cg00038857	II	17	32645753	CCL8
cg00038877	II	1	227172604	CABC1
cg00039016	II	16	87421584	FBXO31
cg00039044	I	4	83351858	ENOPH1;ENOPH1;HNRPDL;HNRPDL
cg00039057	II	22	30162510	UCRC;UCRC;ZMAT5;ZMAT5
cg00039070	II	7	133167057	EXOC4;EXOC4
cg00039129	II	6	166100251
cg00039147	II	17	35194628
cg00039176	II	5	140753076	PCDHGA4;PCDHGA6;PCDHGA1;PCDHGA5;PCDHGB1;PCDHGA6;PCDHGA3;PCDHGA2;PCDHGB2;PCDHGB3
cg00039177	I	6	33385850	CUTA;CUTA;CUTA;CUTA;CUTA;CUTA;CUTA;CUTA;CUTA
cg00039326	II	1	36615845	TRAPPC3
cg00039385	II	19	4558558	SEMA6B
cg00039441	I	2	176957473	HOXD13
cg00039463	I	16	3931489	CREBBP;CREBBP
cg00039478	II	16	2347504	ABCA3
cg00039480	II	17	19620267	SLC47A2;SLC47A2
cg00039489	II	16	24712522
cg00039505	I	16	85855180
cg00039564	II	7	27780592	TAX1BP1;TAX1BP1
cg00039627	I	2	239143216
cg00039793	I	10	120925308	SFXN4
cg00039794	I	2	109403368	CCDC138
cg00039801	I	17	77788884
cg00039864	II	5	177950666	COL23A1
cg00039936	II	19	50267881	TSKS
cg00039960	I	17	7142925	PHF23
cg00040007	I	15	41222276	DLL4
cg00040008	II	4	166128394	KLHL2
cg00040013	II	1	249168473
cg00040016	II	17	57833286	TMEM49
cg00040027	II	2	172747482	SLC25A12
cg00040047	II	2	162021002	TANK;TANK
cg00040067	II	1	33365703	TMEM54
cg00040103	II	2	46040236	PRKCE
cg00040268	II	7	27152899	HOXA3;HOXA3;HOXA3
cg00040312	I	12	54424679	HOXC4;HOXC5
cg00040322	II	2	11240641
cg00040367	I	1	169337476	NME7;BLZF1;BLZF1;NME7
cg00040380	II	1	153963107	RPS27
cg00040411	II	6	164393165
cg00040419	II	X	13670660	TCEANC
cg00040423	II	6	30293951	TRIM39;HCG18;HCG18;TRIM39
cg00040426	II	9	138413253	LCN1
cg00040427	II	19	14044197	PODNL1;PODNL1;PODNL1
cg00040446	I	1	40367965	MYCL1;MYCL1;MYCL1
cg00040455	II	X	30326676	NR0B1
cg00040466	II	6	168918597	SMOC2;SMOC2
cg00040486	II	8	123790743
cg00040530	II	2	242835364
cg00040566	I	10	131637099	EBF3
cg00040569	II	19	44438813
cg00040575	II	22	18506180	MICAL3;MICAL3;MICAL3
cg00040588	II	1	1290712	MXRA8
cg00040590	II	22	17897985
cg00040646	II	12	69979077	CCT2
cg00040708	II	3	49838627	CDH29
cg00040749	II	2	62556079
cg00040837	II	1	236081097
cg00040861	II	19	2328391	LSM7;SPPL2B;SPPL2B
cg00040862	I	2	1416889	TPO;TPO;TPO;TPO
cg00040873	II	16	2009157	NDUFB10
cg00040923	II	X	100806880	ARMCX1
cg00040945	I	15	83680531	C15orf40;C15orf40;C15orf40;C15orf40;C15orf40;C15orf40;C15orf40
cg00040986	II	1	156956639	ARHGEF11;ARHGEF11
cg00041014	II	1	52498044	KTI12;TXNDC12;KTI12
cg00041047	I	19	49828629	SLC6A16
cg00041084	II	5	64398983
cg00041270	II	4	26016797
cg00041311	II	16	48402112	SIAH1
cg00041328	II	17	3749806	C17orf85;C17orf85
cg00041368	II	18	3879131	DLGAP1
cg00041401	II	1	114414408	PTPN22;PTPN22
cg00041467	I	2	122494276	MKI67IP
cg00041564	II	17	9809187	RCVRN
cg00041575	II	11	2322741	C11orf21;TSPAN32;C11orf21
cg00041599	I	5	176240038	UNC5A
cg00041636	II	15	78953682
cg00041641	II	1	151024614	CDC42SE1;CDC42SE1
cg00041666	II	6	152702330	SYNE1;SYNE1
cg00041759	I	11	66024941	KLC2;KLC2;KLC2;KLC2;KLC2
cg00041865	II	5	14904423
cg00041872	II	1	46632690
cg00041873	II	7	99138983
cg00041898	II	8	143358426	TSNARE1
cg00041901	II	6	109703809	CD164;CD164;CD164;CD164;CD164
cg00041989	II	17	55828038
cg00042059	II	2	55087588	EML6
cg00042081	II	6	127475733	RSPO3
cg00042144	I	1	209958035	C1orf74
cg00042156	II	10	42970842	LOC84856
cg00042186	II	2	47748839	KCNK12
cg00042208	II	5	173044350	BOD1;BOD1
cg00042246	I	5	139493490	PURA
cg00042254	I	1	46019963	AKR1A1;AKR1A1
cg00042263	II	2	118503396
cg00042325	II	7	150104655	LOC728743
cg00042335	I	10	70587154	STOX1;STOX1;STOX1;STOX1;STOX1
cg00042341	II	2	28789985	PLB1;PLB1
cg00042356	I	1	8021962	PARK7;PARK7
cg00042409	II	3	113232968	CCDC52
cg00042478	I	5	14710790	ANKH
cg00042568	II	3	14987939	NR2C2
cg00042611	I	16	57760115	CCDC135
cg00042657	I	1	171753628	METTL13;METTL13;METTL13
cg00042683	II	15	45487475	SHF
cg00042837	II	17	37028650	LASP1
cg00042874	I	17	40830166	PLEKHH3
cg00042882	II	7	100796809	AP1S1
cg00042914	II	18	24446311	C18orf16;AQP4
cg00043004	II	16	2030892	NOXO1;NOXO1;NOXO1
cg00043005	II	19	2227429	DOT1L
cg00043043	II	7	92154718	PEX1
cg00043076	II	4	8443777	ACOX3;ACOX3
cg00043080	II	19	40853155	PLD3;PLD3;C19orf47
cg00043095	I	2	223289277	SGPP2
cg00043284	II	17	77955342	TBC1D16
cg00043324	I	1	247195817
cg00043364	II	5	133916105	PHF15
cg00043371	I	17	71188425	COG1
cg00043379	II	11	69634240	FGF3
cg00043444	II	6	134384706
cg00043510	II	1	235814134	GNG4;GNG4;GNG4
cg00043524	II	6	169951954	WDR27
cg00043564	II	7	101005832	EMID2
cg00043591	II	7	156874860
cg00043599	II	1	45274600	BTBD19
cg00043788	II	20	25062754	VSX1;VSX1;VSX1;VSX1
cg00043790	II	1	6093972	KCNAB2;KCNAB2
cg00043792	II	10	26219304
cg00043800	II	2	74612144	LOC100189589
cg00043819	I	4	185942529
cg00043949	I	6	169900951	WDR27
cg00044050	I	16	11439710	C16orf75
cg00044097	II	2	106055153	FHL2;FHL2
cg00044107	II	6	75795067	COL12A1;COL12A1
cg00044170	I	12	2986348	FOXM1;FOXM1;C12orf32;C12orf32;C12orf32;FOXM1
cg00044245	II	6	94128889	EPHA7
cg00044289	II	12	121019603	POP5;POP5
cg00044299	II	18	24126361	KCTD1;KCTD1;KCTD1
cg00044318	II	19	34988751	WTIP
cg00044354	II	1	67389884	MIER1;WDR78;MIER1;MIER1;MIER1;MIER1;MIER1;WDR78;MIER1;MIER1
cg00044372	II	16	85070825	KIAA0513
cg00044463	I	1	184006933	GLT25D2
cg00044466	II	16	15238525
cg00044501	I	12	48719777
cg00044505	II	8	48649086
cg00044665	II	16	66400411	CDH5
cg00044729	II	22	40290976	ENTHD1
cg00044796	I	1	146552390
cg00044871	II	13	25945811	ATP8A2
cg00044950	I	6	31855393	EHMT2;EHMT2
cg00044995	II	19	408683	C2CD4C
cg00045061	II	8	59571437	NSMAF;NSMAF
cg00045070	II	1	55504649	PCSK9
cg00045114	II	1	172674159
cg00045118	II	8	93076177	RUNX1T1;RUNX1T1;RUNX1T1
cg00045190	I	6	33216612
cg00045227	II	11	56467944	OR8U8;OR9G9;OR9G1
cg00045275	II	1	43389643
cg00045303	I	21	37432620	SETD4;SETD4
cg00045439	II	4	107238125	AIMP1;TBCK;AIMP1;TBCK;AIMP1;TBCK;TBCK
cg00045515	II	20	35723332	RBL1;RBL1
cg00045532	II	12	38493714
cg00045607	II	1	161039690	ARHGAP30;ARHGAP30;ARHGAP30;ARHGAP30
cg00045689	II	1	236017185	LYST;MIR1537
cg00045690	II	6	32825897	PSMB9;PSMB9
cg00045748	II	22	42908796	RRP7A
cg00045753	II	9	123630545	PHF19
cg00045762	II	5	167181762	ODZ2
cg00045787	II	16	69318027	SNTB2
cg00045900	II	8	144892464	SCRIB;SCRIB
cg00045902	II	10	134222218	PWWP2B;PWWP2B
cg00045910	II	10	23466070
cg00046018	I	1	202318086	PPP1R12B;PPP1R12B;PPP1R12B;PPP1R12B
cg00046021	II	7	100858451	PLOD3
cg00046026	II	20	61950761	COL20A1
cg00046041	I	16	21531503	SLC7A5P2
cg00046099	II	X	54556443	GNL3L
cg00046105	II	1	233112527	C1orf57
cg00046156	II	5	2109785
cg00046336	II	2	118617230
cg00046410	II	1	35581062	ZMYM1
cg00046499	II	3	154146183	GPR149
cg00046537	II	5	134210707	TXNDC15
cg00046560	II	15	101835624	SNRPA1
cg00046623	II	8	52320263	PXDNL
cg00046625	I	1	66258760	PDE4B;PDE4B
cg00046744	II	12	12418545	LRP6
cg00046802	II	9	130460675
cg00046815	II	12	75723857	CAPS2
cg00046899	II	13	97777690
cg00046913	I	16	1877150	HAGH;FAHD1;FAHD1;HAGH;FAHD1;HAGH;HAGH
cg00046991	II	17	30906423	MYO1D
cg00047050	II	11	107879431	CUL5;CUL5
cg00047052	II	4	189578842
cg00047079	II	13	79188975	RNF219
cg00047147	II	6	32922346	HLA-DMA
cg00047162	II	18	15000434
cg00047185	II	19	54196849	MIR526B
cg00047287	II	22	51016899	CPT1B;CPT1B;CPT1B;CHKB-CPT1B;CPT1B;CPT1B;CPT1B;CPT1B
cg00047338	II	17	79414734	BAHCC1
cg00047469	II	9	116172568	POLE3;C9orf43;POLE3
cg00047501	II	2	201680860	BZW1;BZW1L1
cg00047532	II	6	42882406	PTCRA
cg00047553	II	6	33090304	HLA-DPB2
cg00047683	II	16	72034122	PKD1L3
cg00047694	II	16	86377053	LOC732275
cg00047753	II	17	8244936	ODF4
cg00047815	II	22	45311501	PHF21B;PHF21B
cg00047843	II	12	83321412	TMTC2
cg00047844	I	17	77752442	CBX2;CBX2
cg00048178	I	6	13488257	GFOD1
cg00048370	II	6	164506939
cg00048381	II	1	154587507	ADAR
cg00048436	II	5	32709071
cg00048697	II	4	56459255	PDCL2
cg00048705	II	6	170563326
cg00048743	II	5	140782367	PCDHGA4;PCDHGA6;PCDHGA9;PCDHGA1;PCDHGA8;PCDHGA5;PCDHGB1;PCDHGB4;PCDHGA3;PCDHGA9;PCDHGA2;PCDHGA7;PCDHGB2;PCDHGB5;PCDHGB3
cg00048746	II	17	42976844	CCDC103;EFTUD2;EFTUD2;EFTUD2;EFTUD2
cg00048759	I	7	99775422	STAG3;GPC2
cg00048832	I	5	161274631	GABRA1;GABRA1;GABRA1;GABRA1;GABRA1
cg00048838	II	6	27806471	HIST1H2BN;HIST1H2AK
cg00049033	I	16	49317080	CBLN1
cg00049047	II	5	37838425	GDNF
cg00049102	II	13	72420299	DACH1;DACH1;DACH1
cg00049156	II	1	93643903	TMED5;TMED5;TMED5
cg00049253	II	1	231473541	EXOC8;C1orf124;EXOC8;C1orf124
cg00049286	I	2	120436657	TMEM177;TMEM177;TMEM177
cg00049323	II	5	472564	LOC25845
cg00049330	I	18	59854195	PIGN;PIGN;PIGN;PIGN;KIAA1468
cg00049380	II	16	84166874	HSDL1;HSDL1
cg00049382	II	13	34250985
cg00049400	I	1	119575742	WARS2;WARS2
cg00049411	II	17	43210103	PLCD3;ACBD4
cg00049440	II	9	73026643	KLF9
cg00049475	II	10	29923736	SVIL;SVIL;SVIL
cg00049502	II	12	112280971	C12orf47;MAPKAPK5;MAPKAPK5
cg00049595	II	6	41650636
cg00049616	II	13	100308186	CLYBL
cg00049664	I	16	66613334	CMTM2
cg00049691	II	1	149862133
cg00049709	II	1	3057810	PRDM16;PRDM16
cg00049718	I	1	115300559	CSDE1;CSDE1;CSDE1;CSDE1;CSDE1;CSDE1
cg00049729	I	5	55776345
cg00049868	I	2	11245407
cg00049883	II	16	5554273
cg00049892	II	6	132162773	ENPP1
cg00049894	II	7	156761024	NOM1
cg00049947	II	7	5821313	RNF216;RNF216
cg00049973	I	17	58603597	APPBP2
cg00050133	II	4	178167583
cg00050152	I	5	180479829	BTNL9
cg00050224	II	17	78327956	RNF213;LOC100294362
cg00050247	I	6	33216585
cg00050250	II	2	135604452	ACMSD
cg00050271	II	16	81743881	CMIP;CMIP
cg00050289	II	17	62550868	SMURF2
cg00050294	II	1	2886818
cg00050312	II	17	64299065	PRKCA
cg00050336	II	4	15377965	C1QTNF7;C1QTNF7
cg00050375	II	6	43404828	ABCC10
cg00050402	II	7	55073022
cg00050482	II	16	73207213
cg00050496	II	12	110211701	MGC14436;MGC14436
cg00050555	I	16	2587651	PDPK1;PDPK1
cg00050590	I	18	61637441	SERPINB8;SERPINB8;SERPINB8
cg00050618	II	16	27414418	IL21R;IL21R
cg00050654	II	4	4576493
cg00050692	II	2	25524877	DNMT3A;DNMT3A;DNMT3A
cg00050792	II	13	110804727	COL4A1
cg00050872	I	7	128092224
cg00050873	I	Y	9363356	TSPY4;FAM197Y2
cg00050938	II	3	50296100	GNAI2;GNAI2
cg00050984	I	2	210288967	MAP2;MAP2
cg00051068	II	20	10655610	JAG1
cg00051154	II	2	237079099
cg00051179	I	5	161274695	GABRA1;GABRA1;GABRA1;GABRA1;GABRA1;GABRA1
cg00051307	II	5	72524193
cg00051371	II	7	75442678	CCL24
cg00051483	II	7	150211811	GIMAP7
cg00051510	II	6	41338082
cg00051546	II	2	233388901
cg00051590	II	6	31759486	VARS
cg00051595	II	6	31789985
cg00051623	II	11	104907029	CASP1;CASP1;CASP1;CASP1;CASP1
cg00051662	II	10	96521086	CYP2C19
cg00051704	II	22	21353809
cg00051782	II	3	193859210
cg00051818	II	7	66367658
cg00051952	II	X	153605299
cg00051979	II	10	95462161	C10orf4;C10orf4
cg00052046	II	20	3213682	SLC4A11
cg00052246	II	3	71106252	FOXP1
cg00052290	II	10	89578072	ATAD1;CFLP1
cg00052385	II	8	134580580	ST3GAL1;ST3GAL1
cg00052422	I	3	41240987	CTNNB1;CTNNB1;CTNNB1;CTNNB1;CTNNB1;CTNNB1
cg00052433	I	16	87447278	ZCCHC14
cg00052482	I	1	151226139	PSMD4
cg00052550	I	2	238969457	SCLY
cg00052561	II	19	11708537	ZNF627
cg00052578	II	3	132843565	TMEM108;TMEM108
cg00052588	I	16	89672139
cg00052626	I	1	15850842	CASP9;CASP9
cg00052665	II	17	9941095	GAS7;GAS7
cg00052684	II	6	35694245	FKBP5
cg00052772	II	6	33245804	B3GALT4
cg00052853	II	3	107645034	LOC285205
cg00052903	II	12	11422897	PRB3
cg00052932	II	2	190539778	ANKAR
cg00052964	II	2	85135823
cg00053010	I	17	46089788
cg00053063	II	2	134191960	NCKAP5;NCKAP5
cg00053073	II	19	18337107	PDE4C;PDE4C
cg00053086	I	1	233119296
cg00053135	II	6	167032403	RPS6KA2;RPS6KA2
cg00053261	II	7	53103214	POM121L12
cg00053292	II	17	61678300	TACO1;TACO1
cg00053361	II	8	127250180
cg00053373	II	17	7554827	ATP1B2;ATP1B2
cg00053393	II	4	183064388	MGC45800
cg00053507	II	13	42623481	DGKH;DGKH
cg00053536	II	1	17291209	CROCC
cg00053647	II	7	6866072	C7orf28B
cg00053661	I	2	204103685	CYP20A1;CYP20A1
cg00053728	II	2	3464167	TTC15
cg00053755	II	5	139728711
cg00053769	II	16	58783589
cg00053851	II	1	226270442
cg00053870	II	2	239040304	ESPNL
cg00053916	II	8	37457329
cg00053927	II	13	113699014	MCF2L;MCF2L
cg00054173	II	21	34542436	C21orf54
cg00054197	II	5	171765750	SH3PXD2B
cg00054210	I	8	65711644	CYP7B1
cg00054243	II	1	53190312
cg00054248	I	17	74303798	QRICH2
cg00054301	II	16	67237548	ELMO3;MIR328
cg00054352	I	13	114891672	RASA3
cg00054408	II	19	3275609	BRUNOL5
cg00054409	I	6	31347802
cg00054472	I	3	9852352	TTLL3
cg00054496	I	16	10855688	NUBP1
cg00054511	I	12	53835377	PRR13;PRR13
cg00054525	I	16	88717587	CYBA
cg00054572	II	13	41347606
cg00054639	II	2	211698619
cg00054692	II	7	23338750	C7orf30
cg00054702	II	5	135528543	LOC389332
cg00054706	II	2	68289972	C1D;C1D
cg00054741	II	19	54201247	MIR523
cg00054771	II	2	175202397
cg00054774	II	21	43373079	C2CD2
cg00054791	II	17	46985412	UBE2Z
cg00054890	II	7	98632054	SMURF1;SMURF1
cg00054971	I	10	129796937	PTPRE
cg00055052	II	16	4409748	CORO7
cg00055073	II	2	43398118
cg00055233	II	9	5339677	RLN1
cg00055292	II	7	4846846	RADIL
cg00055341	II	2	200446845
cg00055359	II	2	134023210	NCKAP5;NCKAP5
cg00055434	I	1	2415344	PLCH2
cg00055462	II	13	99023894	FARP1
cg00055510	II	2	208907911
cg00055529	II	17	37123835	FBXO47
cg00055555	II	10	29011001
cg00055557	II	20	53092474	DOK5;DOK5
cg00055603	II	1	48508839
cg00055617	II	17	80273685	CD7
cg00055679	II	13	79170430
cg00055726	II	9	136445425	FAM163B
cg00055764	I	12	130961718	RIMBP2
cg00055771	II	5	144510462
cg00055811	II	1	8543012	RERE;RERE
cg00055848	II	2	62422984	B3GNT2
cg00055881	II	1	6153073	KCNAB2;KCNAB2
cg00055981	II	9	139228737	GPSM1;GPSM1
cg00055986	II	5	2537520
cg00056002	II	16	88933996	PABPN1L
cg00056066	I	10	25010738	ARHGAP21
cg00056074	II	2	131485150
cg00056202	II	8	9791350
cg00056257	II	3	6901652	GRM7;GRM7
cg00056268	II	3	75831181	ZNF717
cg00056433	II	1	161391807
cg00056489	I	12	111856652	SH2B3
cg00056497	II	10	134785521
cg00056541	II	6	164288623
cg00056578	II	12	118406033	KSR2
cg00056624	I	3	37902229	CTDSPL;CTDSPL
cg00056628	II	17	79981271	STRA13;LRRC45
cg00056676	II	5	101631668	SLCO4C1
cg00056719	I	12	53845867	PCBP2;PCBP2;PCBP2;PCBP2;PCBP2;PCBP2;PCBP2
cg00056754	II	1	167063958	DUSP27
cg00056767	II	13	44453183	CCDC122;C13orf31;C13orf31
cg00056985	II	9	104249490	C9orf125
cg00057092	II	15	37030160	C15orf41;C15orf41
cg00057114	II	1	6344362	ACOT7;ACOT7;ACOT7;ACOT7
cg00057208	II	2	219578149	TTLL4
cg00057231	II	3	48631958	COL7A1
cg00057240	II	2	191398360	TMEM194B
cg00057272	II	8	135726252	ZFAT
cg00057317	II	8	11725492	CTSB;CTSB;CTSB;CTSB;CTSB
cg00057324	II	6	47750042	OPN5
cg00057393	I	15	96897796
cg00057434	II	10	28288024	ARMC4
cg00057476	II	22	29708246	GAS2L1;GAS2L1;GAS2L1
cg00057517	II	10	131905654
cg00057569	II	10	95462548	C10orf4
cg00057593	II	8	143916959	GML
cg00057603	II	20	1716270
cg00057661	II	7	127228948	ARF5
cg00057663	II	2	105945629	TGFBRAP1;TGFBRAP1
cg00057667	II	6	140069730
cg00057676	II	1	178512141	C1orf220;C1orf220
cg00057700	II	10	124768526	ACADSB;ACADSB;IKZF5
cg00057722	II	18	45934156
cg00057791	II	1	12567182	VPS13D;SNORA59A;VPS13D;SNORA59B
cg00057900	II	7	138553470	KIAA1549;KIAA1549
cg00057966	II	17	56408694	MIR142
cg00058009	I	4	122853693	TRPC3;TRPC3
cg00058026	II	12	53172158	KRT76
cg00058113	I	6	33239977	VPS52;RPS18
cg00058163	II	18	5891948	TMEM200C
cg00058291	II	1	228974133
cg00058296	II	1	237947435	RYR2
cg00058299	I	1	113498193	SLC16A1;SLC16A1;SLC16A1
cg00058329	I	12	133195094	P2RX2;P2RX2;P2RX2;P2RX2;P2RX2;P2RX2
cg00058413	II	5	118271271	DTWD2
cg00058449	I	6	31867956	ZBTB12
cg00058515	II	2	80527798	CTNNA2;CTNNA2
cg00058644	II	17	79844023
cg00058708	II	2	24162568	UBXN2A
cg00058771	II	10	103347979	POLL;RP11-529I10.4
cg00058786	I	12	49365465	WNT10B;WNT10B
cg00058799	I	16	624005	PIGQ;PIGQ
cg00058857	II	3	99927991
cg00058879	II	22	40082173	CACNA1I;CACNA1I
cg00058887	II	4	184909018	STOX2
cg00058923	II	1	161069167	KLHDC9;KLHDC9;KLHDC9
cg00058938	II	19	40724733	TTC9B
cg00059015	II	1	60340545	HOOK1
cg00059024	I	15	90233617	WDR93;PEX11A
cg00059034	II	1	98514082
cg00059053	I	12	3602162	PRMT8
cg00059089	II	2	153263288	FMNL2
cg00059161	I	3	164907027	SLITRK3
cg00059165	II	6	36926828	PI16
cg00059225	II	5	151304357	GLRA1;GLRA1;GLRA1;GLRA1
cg00059240	I	10	3155604	PFKP
cg00059246	II	12	54337929	HOXC13
cg00059309	II	17	78293397	RNF213;RNF213
cg00059374	I	17	21477756
cg00059399	I	5	2008272
cg00059424	II	22	30988148	PES1
cg00059459	II	1	8343575
cg00059643	II	5	180662641	TRIM41;TRIM41
cg00059652	II	17	67605498
cg00059662	II	13	114005317	GRTP1
cg00059699	II	12	10455788	KLRD1
cg00059707	II	10	2540911
cg00059737	II	1	12400434	VPS13D;VPS13D
cg00059740	II	7	134855689	C7orf49;C7orf49;C7orf49
cg00059782	I	12	31226714	DDX11;DDX11;DDX11
cg00059854	I	2	236443857	AGAP1;AGAP1
cg00059879	II	15	49534692	GALK2;GALK2
cg00059911	II	12	113908960	LHX5
cg00059930	II	13	48894382	RB1
cg00060061	II	8	112636613
cg00060287	II	17	48278086	COL1A1
cg00060304	II	11	31837237	PAX6
cg00060320	I	3	134369974	KY
cg00060374	I	1	1355235	LOC441869;LOC441869
cg00060403	I	17	49230877	NME1;NME1-NME2;NME1
cg00060484	II	4	3287598
cg00060500	I	3	197476529	KIAA0226;KIAA0226;FYTTD1;FYTTD1;FYTTD1
cg00060605	II	5	139777061
cg00060606	I	1	45140440	C1orf228;TMEM53;C1orf228
cg00060627	II	2	18112721	KCNS3
cg00060641	II	10	47135256	LOC728643
cg00060649	II	12	67928800
cg00060715	II	1	214779657	CENPF
cg00060762	II	15	52264133	LEO1
cg00060800	II	5	141600994
cg00060836	II	8	67834312	SNHG6
cg00060880	II	12	56321627	WIBG;WIBG;WIBG
cg00060882	II	X	24072811	EIF2S3
cg00060933	I	6	29617602
cg00060956	II	1	43209576
cg00060975	II	4	140099768
cg00061031	II	9	100744026	ANP32B
cg00061039	II	4	187186953	F11
cg00061059	I	19	14640983	TECR
cg00061086	II	14	50088260	RPL36AL;MGAT2
cg00061150	II	8	144918317	NRBP2
cg00061185	II	12	50596347	LIMA1;LIMA1;LIMA1
cg00061264	II	3	23852775	UBE2E1;UBE2E1
cg00061306	II	17	73933841	FBF1
cg00061413	II	5	168007339	PANK3
cg00061520	II	16	4070371	ADCY9
cg00061551	II	16	5121151	ALG1
cg00061629	II	11	44325258	ALX4
cg00061635	II	17	8311836
cg00061678	II	1	170776719
cg00061679	II	Y	25314171	DAZ1;DAZ4;DAZ4
cg00061695	II	17	7311314	NLGN2
cg00061764	II	3	67564432	SUCLG2
cg00061769	I	1	155658843	YY1AP1;DAP3;DAP3;YY1AP1
cg00061792	II	10	51542259
cg00061805	I	5	179260048	SQSTM1;SQSTM1;SQSTM1
cg00061811	I	6	170475845
cg00061860	II	15	78953028
cg00061989	II	17	37618682	CDK12;CDK12
cg00062020	I	1	85100819	C1orf180
cg00062070	II	15	36931666	C15orf41;C15orf41
cg00062072	I	1	1157684	SDF4;SDF4
cg00062119	I	8	30769864
cg00062245	II	17	42462260	ITGA2B
cg00062282	II	22	50747369	PLXNB2
cg00062285	II	3	99193044
cg00062312	II	1	23346344	KDM1A;KDM1A
cg00062356	II	12	58087544	OS9;OS9;OS9;OS9
cg00062367	II	14	69950116	FLJ44817
cg00062437	II	22	23728539
cg00062592	II	1	1655803	CDK11B;CDK11B;CDK11A;CDK11B;CDK11A;CDK11B;CDK11B;CDK11B
cg00062736	II	15	100171683	MEF2A;MEF2A;MEF2A;MEF2A
cg00062776	II	19	49402424	TULP2
cg00062873	I	7	124765471
cg00063006	I	6	32847530	PPP1R2P1
cg00063040	II	12	132061537
cg00063066	I	6	126661328	C6orf173;C6orf173
cg00063077	I	1	101360652	SLC30A7;EXTL2;EXTL2;SLC30A7
cg00063111	II	3	39448952	SNORA6;RPSA;RPSA
cg00063144	II	17	39554055	KRT31
cg00063174	I	2	228736253	WDR69
cg00063246	II	8	55242836
cg00063291	II	5	1055962	SLC12A7
cg00063346	II	1	228489289	OBSCN;OBSCN
cg00063357	II	4	158117227
cg00063369	II	2	213811478
cg00063456	II	1	231518525	EGLN1
cg00063471	I	15	51385970	TNFAIP8L3
cg00063477	II	Y	22741795	EIF1AY
cg00063503	I	8	145822899	KIAA1688
cg00063535	II	12	113729491	TPCN1;TPCN1
cg00063567	I	2	54014461	ERLEC1;LOC100302652;ASB3;ASB3;ERLEC1;ERLEC1
cg00063649	I	15	67813698	C15orf61
cg00063699	II	1	214624242	PTPN14
cg00063703	I	12	20521087	PDE3A
cg00063734	II	15	68261134
cg00063744	I	2	97174026	NEURL3
cg00063748	II	1	3352986	PRDM16;PRDM16
cg00063773	II	3	142314493	PLS1
cg00063828	II	16	85749496	C16orf74
cg00063909	II	2	64877006	SERTAD2
cg00063945	II	18	3450342	TGIF1;TGIF1;TGIF1;TGIF1;TGIF1;TGIF1;TGIF1;TGIF1
cg00063979	II	5	139075286
cg00063982	II	1	53040491
cg00064020	II	3	183894761	AP2M1;AP2M1
cg00064051	I	16	3314045
cg00064080	II	10	122598254
cg00064235	II	10	102989598	FLJ41350;LBX1
cg00064255	I	1	90100012	LRRC8C
cg00064261	II	1	229570057	ACTA1
cg00064284	II	11	101981184	YAP1;YAP1
cg00064296	II	8	88712003
cg00064336	I	16	88143970
cg00064347	I	3	197477238	FYTTD1;FYTTD1;FYTTD1;KIAA0226
cg00064415	I	17	31325472
cg00064531	I	2	114426838
cg00064589	II	10	29891284	MIR938;SVIL;SVIL
cg00064778	II	5	126564742
cg00064840	II	7	4784485	FOXK1
cg00064950	II	17	7184216	SLC2A4
cg00065048	II	1	27962037	FGR
cg00065071	II	1	113162105	ST7L;CAPZA1;ST7L;ST7L;CAPZA1;ST7L
cg00065088	II	8	144943738	EPPK1
cg00065215	I	1	18959268	PAX7;PAX7;PAX7
cg00065226	II	8	7189580	FAM66B
cg00065302	II	21	30366250	RNF160
cg00065368	II	16	3768920	TRAP1
cg00065385	II	9	111623395	ACTL7A
cg00065396	II	6	26594778
cg00065408	II	12	49212475	CACNB3
cg00065569	II	1	113666867	LRIG2
cg00065570	II	8	145641991	SLC39A4;SLC39A4
cg00065726	II	3	194406929	FAM43A;FAM43A
cg00065905	I	1	116381304	NHLH2;NHLH2
cg00065919	I	3	48956159	C3orf71;ARIH2
cg00065921	II	2	37458357	CEBPZ;C2orf56;C2orf56
cg00065935	I	3	120627088	STXBP5L;STXBP5L
cg00065957	II	1	53099352	FAM159A
cg00065998	I	4	130934121
cg00066153	II	11	125550744	ACRV1;ACRV1;ACRV1;ACRV1;ACRV1;ACRV1;ACRV1;ACRV1;ACRV1;ACRV1;ACRV1;ACRV1;ACRV1;ACRV1;ACRV1;ACRV1;ACRV1;ACRV1
cg00066184	II	3	118663697	IGSF11;IGSF11
cg00066198	II	18	11908695	MPPE1
cg00066239	II	17	78472159
cg00066270	II	1	186265270	PRG4;PRG4;PRG4;PRG4;MIR548F1
cg00066351	II	7	150130551
cg00066360	II	17	1374650	MYO1C;MYO1C;MYO1C
cg00066449	II	7	99063909	ATP5J2;ATP5J2;ATP5J2;ATP5J2
cg00066468	I	15	40861791	RPUSD2
cg00066499	I	1	26826677
cg00066508	II	12	110355602	TCHP;TCHP
cg00066512	II	12	63199712	PPM1H
cg00066554	II	1	160385636	VANGL2
cg00066627	II	6	25693139	SCGN
cg00066663	II	17	7792674	CHD3;CHD3;CHD3
cg00066668	I	12	131482233	GPR133
cg00066671	I	1	102462590	OLFM3;OLFM3
cg00066722	II	1	43634520	EBNA1BP2;EBNA1BP2
cg00066729	I	13	73633071	KLF5
cg00066748	I	8	496527	C8orf42
cg00066750	II	6	126080132	HEY2
cg00066805	II	6	169559396
cg00066816	II	5	158758353	IL12B
cg00066817	II	18	72777307	ZNF407
cg00066828	I	17	1837612
cg00066854	II	10	113987376
cg00066919	II	2	121427740
cg00066925	II	12	48921980
cg00066942	II	2	149401448	EPC2
cg00067018	II	12	45445370	DBX2
cg00067032	I	6	32975816	HLA-DOA
cg00067058	II	1	27220891	GPATCH3
cg00067102	II	1	241803367	OPN3
cg00067124	II	3	15466687	METTL6
cg00067126	II	2	122493570	MKI67IP
cg00067141	II	15	30930499	ARHGAP11B
cg00067196	II	1	204189242	PLEKHA6
cg00067274	II	4	155313256	DCHS2;DCHS2
cg00067365	I	5	43121575	ZNF131
cg00067414	II	6	151188081	MTHFD1L
cg00067471	II	19	1241377	ATP5D;ATP5D
cg00067518	II	1	7763225	CAMTA1
cg00067528	II	2	71191167	ATP6V1B1
cg00067538	II	2	231859946	SPATA3
cg00067574	I	2	46770281	RHOQ
cg00067576	II	19	2475014	GADD45B
cg00067588	II	10	10561707
cg00067600	II	3	34109141
cg00067606	I	18	908130	ADCYAP1;ADCYAP1
cg00067720	II	5	67521141	PIK3R1
cg00067742	II	2	1926888	MYT1L
cg00067758	II	6	92185790
cg00067768	II	3	183886674	DVL3
cg00067814	I	7	134896357	WDR91
cg00067824	I	10	23492914
cg00067884	II	15	63970198	HERC1
cg00068038	II	2	36688564	CRIM1
cg00068102	II	2	121619261	GLI2
cg00068153	II	1	201028602	CACNA1S
cg00068155	II	3	131754131	CPNE4
cg00068160	II	13	95362971	SOX21;SOX21
cg00068305	I	5	122847680	CSNK1G3;CSNK1G3;CSNK1G3;CSNK1G3
cg00068316	II	9	107729677
cg00068377	I	1	3275180	PRDM16;PRDM16
cg00068408	II	5	24644878	CDH10;CDH10
cg00068412	I	1	42506828
cg00068428	I	8	49494724
cg00068433	II	1	16540130	ARHGEF19
cg00068503	II	1	40782713	COL9A2
cg00068621	II	5	150080765	RBM22
cg00068622	I	5	79783654	FAM151B
cg00068684	I	16	24386356
cg00068750	II	16	2535955	TBC1D24
cg00068779	II	4	189956957
cg00068810	II	4	75857963	PARM1
cg00068909	II	4	103938965	NHEDC1;NHEDC1
cg00069002	II	1	33772736
cg00069003	II	5	140164106
cg00069014	II	1	14156840
cg00069017	I	1	6051640	NPHP4
cg00069059	II	1	46086861	CCDC17
cg00069242	II	14	23450527	JUB
cg00069261	II	16	22386531	CDR2
cg00069309	II	6	17931997	KIF13A;KIF13A;KIF13A;KIF13A
cg00069314	I	4	170542039	CLCN3;CLCN3;CLCN3;CLCN3
cg00069391	II	7	3419305	SDK1
cg00069417	II	16	87874279	SLC7A5
cg00069432	II	8	99836388	STK3
cg00069642	II	5	141062490	ARAP3
cg00069771	II	1	233089275	C1orf57
cg00069815	I	8	856058
cg00069860	I	1	44883227	RNF220
cg00069967	I	3	57505680	DNAH12;DNAH12
cg00069969	II	13	33646763
cg00070042	II	9	133308594
cg00070052	II	9	116171972	POLE3;C9orf43;POLE3
cg00070162	II	1	91852791	HFM1
cg00070181	II	6	2467820
cg00070235	I	16	1682446	CRAMP1L
cg00070242	I	2	91670911
cg00070318	II	6	166581272	T
cg00070370	II	15	83439027	FSD2
cg00070383	II	4	174429374
cg00070460	II	4	1227676	CTBP1;CTBP1
cg00070529	II	13	43986655	ENOX1;ENOX1
cg00070542	II	X	79830095
cg00070680	II	7	137531956	DGKI
cg00070715	II	5	138862796	TMEM173
cg00070814	I	10	70715958	DDX21;DDX21
cg00070870	II	6	30691895	TUBB
cg00070899	I	6	34024479	GRM4
cg00070908	II	17	29855433	RAB11FIP4
cg00070912	II	20	47013814
cg00071012	II	15	22442048
cg00071026	I	13	113650936	MCF2L;MCF2L
cg00071045	II	2	98207190	ANKRD36B
cg00071051	II	6	44222845	SLC35B2
cg00071137	II	22	39096076	JOSD1;JOSD1
cg00071161	II	6	44117573	TMEM63B
cg00071210	II	6	148736942	SASH1
cg00071241	II	7	41351539
cg00071250	II	1	172628263	FASLG;FASLG
cg00071265	II	20	60717158	PSMA7
cg00071274	I	7	2313925	SNX8
cg00071360	II	20	37350793
cg00071381	II	1	119910574	HAO2;HAO2
cg00071391	II	4	126560514
cg00071408	I	8	22864908	RHOBTB2;RHOBTB2;RHOBTB2
cg00071442	II	14	64805784	ESR2
cg00071446	II	3	120025256
cg00071565	I	2	10588493	ODC1
cg00071575	I	3	170371843
cg00071618	II	16	87645667	JPH3
cg00071658	II	13	72408747	DACH1;DACH1;DACH1
cg00071727	II	13	98869894	FARP1;FARP1
cg00071751	I	10	91461194	KIF20B
cg00071869	I	3	141599902	ATP1B3
cg00071887	II	15	74218529	LOXL1
cg00071950	II	4	10020882	SLC2A9;SLC2A9
cg00071984	I	3	60617504	FHIT;FHIT
cg00071998	II	6	31708121	MSH5;MSH5;MSH5;MSH5
cg00072099	I	4	89205891	PPM1K
cg00072216	I	4	2263638	MXD4
cg00072288	I	X	153200492	NAA10
cg00072369	II	5	52405845	MOCS2;MOCS2
cg00072407	II	19	12887524	HOOK2;HOOK2
cg00072426	II	16	86592512
cg00072587	II	X	19531567	MAP3K15
cg00072675	II	1	56942628
cg00072689	II	17	46681111	LOC404266;LOC404266;HOXB6
cg00072711	II	9	34381150	C9orf24;C9orf24;C9orf24
cg00072720	II	17	7165831	CLDN7
cg00072799	II	X	78427682	GPR174;GPR174
cg00072839	I	X	91035267	PCDH11X
cg00072957	II	8	48573717	KIAA0146
cg00073003	II	13	112724583	SOX1;SOX1
cg00073010	II	17	17627194	RAI1
cg00073090	II	19	1265879
cg00073244	II	1	3529108	MEGF6
cg00073380	II	16	5122085	ALG1
cg00073384	II	1	248343651	OR2M2
cg00073460	II	6	149806502	ZC3H12D
cg00073543	II	1	38941882
cg00073549	II	16	87609078
cg00073650	II	16	88922166	GALNS;TRAPPC2L
cg00073713	II	7	97800932	LMTK2
cg00073716	II	7	2281329	NUDT1;NUDT1;NUDT1;NUDT1;NUDT1;FTSJ2;NUDT1;NUDT1
cg00073771	I	10	126107736	OAT
cg00073780	I	6	122931415	PKIB;PKIB;PKIB;PKIB;PKIB
cg00073794	I	2	30041338	ALK
cg00073837	II	2	223177008
cg00074086	II	7	4901785	PAPOLB;RADIL
cg00074145	I	15	53075505	ONECUT1
cg00074184	II	1	116519323	SLC22A15
cg00074244	II	14	74100482
cg00074313	II	2	179371342	MIR548N
cg00074348	II	11	57006273	APLNR;APLNR
cg00074365	I	2	64088479	UGP2;UGP2
cg00074379	II	1	154245288	HAX1;HAX1
cg00074415	II	10	114609720	LOC143188
cg00074471	I	2	178809529	PDE11A;PDE11A
cg00074638	I	X	2883307	ARSE
cg00074746	II	6	116781794	FAM26F
cg00074771	II	15	44120341	WDR76;WDR76
cg00074818	II	8	8560427	CLDN23
cg00074851	I	3	196664445	NCBP2;NCBP2
cg00075011	I	16	70557093	COG4;SF3B3
cg00075103	II	3	176295392
cg00075123	II	3	72786960
cg00075192	I	7	42951814	C7orf25;C7orf25
cg00075204	II	5	174905343	SFXN1
cg00075467	II	2	9983094	TAF1B
cg00075507	II	17	26708226	SARM1
cg00075589	I	2	219524515	ZNF142;BCS1L;BCS1L
cg00075608	II	5	64770553	ADAMTS6
cg00075615	II	16	72827803	ZFHX3;ZFHX3
cg00075620	II	2	137180506
cg00075634	II	4	185940595	HELT
cg00075698	II	6	15520937	JARID2
cg00075768	I	13	31040106	HMGB1
cg00075844	I	3	51641812	RAD54L2
cg00075920	II	5	177026190	B4GALT7
cg00075956	II	10	1726078	ADARB2
cg00075967	II	15	74495354	STRA6;STRA6;STRA6;STRA6;STRA6;STRA6
cg00075975	II	1	230491641	PGBD5
cg00076056	I	16	85061228	KIAA0513
cg00076195	I	5	140892677
cg00076216	II	13	98148692
cg00076307	II	5	128300967	SLC27A6;SLC27A6
cg00076313	II	7	1748610	ELFN1
cg00076325	II	2	172974630
cg00076353	I	20	442752	TBC1D20
cg00076487	II	2	133036935
cg00076497	II	7	126891621	GRM8
cg00076538	I	5	38257555	EGFLAM
cg00076543	II	6	30227145	HLA-L
cg00076555	II	3	49705435	BSN
cg00076645	II	5	171711562	UBTD2
cg00076653	II	4	15341878	C1QTNF7
cg00076774	II	2	45016971
cg00076797	II	1	111022914	CYMP
cg00076854	II	13	29233041	POMP
cg00076880	II	6	167717196	UNC93A;UNC93A
cg00076936	II	20	35503983	C20orf118
cg00076998	II	3	138553170
cg00077017	I	3	57994273	FLNB;FLNB;FLNB;FLNB;FLNB;FLNB;FLNB;FLNB
cg00077281	I	15	58840596	LIPC
cg00077285	II	15	37427791
cg00077297	II	15	79505621
cg00077299	I	22	18632618	USP18
cg00077312	II	9	140311020	EXD3
cg00077426	II	5	463550	EXOC3
cg00077450	II	2	239361948
cg00077457	II	1	90460000	ZNF326;LOC492303;ZNF326
cg00077477	II	5	159305492
cg00077547	II	10	63170372	TMEM26
cg00077566	II	6	146051934	EPM2A;EPM2A
cg00077567	II	5	856030
cg00077586	I	21	18884876	CXADR
cg00077606	II	5	37248894	C5orf42
cg00077738	II	4	1801866	FGFR3;FGFR3;FGFR3
cg00077838	II	22	47020733
cg00077877	II	8	131414474	ASAP1
cg00077898	I	6	1081144	LOC285768;LOC285768
cg00077904	II	5	151078909
cg00078025	II	9	117159975
cg00078085	II	3	8810592	OXTR
cg00078194	I	11	46402949	MDK;MDK;MDK
cg00078221	I	5	139927754	EIF4EBP3;ANKHD1-EIF4EBP3
cg00078245	II	12	53579063	ZNF740
cg00078259	II	6	2656232
cg00078270	I	7	2005255	MAD1L1;MAD1L1;MAD1L1
cg00078299	II	8	124284379	ZHX1;ZHX1
cg00078318	II	2	5837429	SOX11;SOX11
cg00078334	II	16	55513961	MMP2
cg00078348	II	11	113845487	HTR3A;HTR3A
cg00078456	II	1	1564422	MIB2;MIB2;MIB2;MIB2;MIB2;MIB2
cg00078513	II	15	25488114	SNORD115-40
cg00078746	II	14	91700401	GPR68
cg00078759	I	16	1600969	IFT140;TMEM204
cg00078857	II	8	49426532
cg00078861	II	5	154429562
cg00078867	II	X	48542398	WAS
cg00078911	II	2	3192444
cg00078940	I	5	134734932	H2AFY;H2AFY;H2AFY;H2AFY
cg00078968	II	1	228225659	WNT3A
cg00078996	II	12	132293329
cg00079023	II	5	139492535	PURA
cg00079056	II	9	33239641	SUGT1P1;SPINK4
cg00079169	II	19	2811669	THOP1
cg00079216	I	12	6716557	CHD4
cg00079219	II	12	54360131	HOTAIR
cg00079224	II	16	29999710	TAOK2;TAOK2
cg00079302	II	19	1439985	RPS15
cg00079375	II	15	79125835
cg00079388	II	2	187355319	ZC3H15
cg00079477	II	12	57780204
cg00079485	II	17	21320915	KCNJ12
cg00079551	II	2	40001222	THUMPD2;THUMPD2
cg00079563	I	22	43253521	ARFGAP3;ARFGAP3
cg00079598	II	11	123676903	OR6M1
cg00079638	I	15	45003652	B2M
cg00079764	II	6	27801552
cg00079785	I	8	48172764	KIAA0146
cg00079891	I	16	122716	RHBDF1
cg00079898	II	11	5801244	OR52N5
cg00080012	II	11	85955689	EED;EED
cg00080059	II	20	61568856	DIDO1;DIDO1;DIDO1;C20orf11
cg00080060	II	7	3990670	SDK1
cg00080068	II	2	242929202
cg00080081	II	17	33701776	SLFN11;SLFN11;SLFN11;SLFN11;SLFN11
cg00080118	II	6	31126173	CCHCR1;CCHCR1;TCF19;TCF19;CCHCR1
cg00080123	II	5	176853446	GRK6;GRK6;GRK6
cg00080125	II	17	59490613	C17orf82;C17orf82
cg00080148	II	22	44205183	EFCAB6;EFCAB6
cg00080188	II	10	21558201
cg00080252	II	8	117948764
cg00080312	II	3	45730181	SACM1L
cg00080333	II	4	184492770
cg00080418	II	2	87069146	CD8B;CD8B;CD8B;CD8B;CD8B
cg00080423	I	5	1144950
cg00080682	II	22	51176543	ACR
cg00080706	II	14	69725831	GALNTL1;GALNTL1
cg00080972	II	5	178986291	RUFY1;RUFY1;RUFY1
cg00080987	II	3	126937362
cg00081019	I	1	243658800	SDCCAG8;AKT3
cg00081046	II	2	170677497	METTL5
cg00081084	II	19	36612722	TBCB
cg00081087	II	7	34873912	AAA1;NPSR1;NPSR1
cg00081105	II	3	161391765
cg00081141	I	1	228160204
cg00081251	II	1	45965679	CCDC163P;MMACHC
cg00081324	II	17	48201233	SAMD14
cg00081347	I	17	78188837	SGSH
cg00081404	II	2	106957722
cg00081417	II	6	140400137
cg00081439	II	10	743761
cg00081445	II	6	160941119
cg00081465	I	18	77383609
cg00081574	II	2	222437836	EPHA4
cg00081602	II	5	72922957	RGNEF
cg00081666	I	6	83777345	DOPEY1
cg00081714	II	5	116306180
cg00081729	II	1	240656737	GREM2
cg00081799	I	1	6390793	ACOT7;ACOT7;ACOT7;ACOT7
cg00081827	II	2	24396224
cg00081835	II	3	128966664
cg00081852	I	6	22180818	FLJ22536
cg00081919	II	2	43187471
cg00081935	II	12	3186906	TSPAN9;TSPAN9
cg00081975	I	17	48712370	ABCC3;ABCC3
cg00082140	II	5	179816766
cg00082178	II	6	169625414	THBS2
cg00082182	II	1	93914865	FNBP1L;FNBP1L;FNBP1L
cg00082219	II	2	219846299	FEV
cg00082235	II	12	6664536	IFFO1;IFFO1
cg00082285	II	1	1097270
cg00082310	II	3	171528573	PLD1;PLD1
cg00082384	I	3	52516316	NISCH
cg00082411	II	7	99034370	PTCD1
cg00082426	II	2	61763737	XPO1
cg00082491	I	6	31633028	BAT4;BAT4;CSNK2B
cg00082497	I	1	32802133	MARCKSL1
cg00082540	II	21	46396774	C21orf70
cg00082656	II	7	104943515	SRPK2
cg00082664	II	4	154710796	SFRP2
cg00082713	II	3	44038484
cg00082729	II	4	54630659
cg00082770	II	2	200332739	FLJ32063
cg00082787	II	22	29424662	ZNRF3
cg00082833	I	16	1561275	IFT140
cg00082874	II	20	44660920	SLC12A5;SLC12A5
cg00082897	II	22	50967392	TYMP;TYMP;TYMP
cg00082912	II	17	52194268
cg00082939	II	10	77165293	C10orf41;C10orf41
cg00082954	II	6	136878319	MAP3K5
cg00082981	II	6	29911339	HLA-A
cg00083018	II	6	101840329
cg00083042	II	10	30404617
cg00083046	II	2	175204844
cg00083059	II	6	39902348	MOCS1;MOCS1
cg00083072	II	11	65415190	SIPA1;SIPA1
cg00083139	I	2	198380745	MOBKL3;MOBKL3;MOBKL3
cg00083188	II	10	79314844	KCNMA1;KCNMA1;KCNMA1;KCNMA1
cg00083193	II	15	65337425	OSTBETA
cg00083194	II	12	32832920	DNM1L;DNM1L;DNM1L
cg00083206	II	6	110721305	DDO;DDO
cg00083223	II	13	112606342
cg00083262	II	1	157125526
cg00083265	II	7	4820880	KIAA0415
cg00083359	II	8	144676110	EEF1D;EEF1D;EEF1D;EEF1D;EEF1D;EEF1D;EEF1D
cg00083399	II	16	86565980	MTHFSD;MTHFSD;MTHFSD;MTHFSD;MTHFSD;MTHFSD;MTHFSD
cg00083401	I	3	51642365	RAD54L2
cg00083535	I	8	140871048	TRAPPC9;TRAPPC9
cg00083596	II	7	3996856	SDK1
cg00083616	II	19	35981371	KRTDAP
cg00083652	I	1	89739339	GBP5;GBP5
cg00083659	II	22	37404577	C22orf33;C22orf33
cg00083685	II	21	43767586	TFF2
cg00083765	I	8	144923196	NRBP2
cg00083790	I	12	132944010
cg00083801	I	17	4448531	MYBBP1A;MYBBP1A
cg00083833	II	16	50583273	NKD1
cg00083937	II	22	51039805	MAPK8IP2
cg00083959	II	15	51243589	AP4E1
cg00083993	II	5	146133678	PPP2R2B;PPP2R2B;PPP2R2B;PPP2R2B;PPP2R2B;PPP2R2B;PPP2R2B
cg00084019	II	7	176739
cg00084094	II	12	109096204	CORO1C
cg00084131	II	3	69025488	C3orf64
cg00084184	II	4	10019009	SLC2A9;SLC2A9
cg00084202	II	8	143360290	TSNARE1
cg00084271	II	1	160121487	ATP1A4;ATP1A4
cg00084338	I	6	170595920	DLL1
cg00084347	II	12	124393913	DNAH10
cg00084398	II	6	43249983	TTBK1
cg00084432	II	13	36944471	SPG20
cg00084435	II	5	195276	LRRC14B
cg00084577	II	16	30721139	SNORA30;SRCAP
cg00084604	II	6	40929496
cg00084643	II	5	125936116	PHAX
cg00084687	I	7	92076896	GATAD1;GATAD1
cg00084720	II	8	94527855
cg00084770	II	10	88149210
cg00084798	I	8	142841965
cg00084958	II	2	68882355	PROKR1
cg00085013	II	3	14871570	FGD5
cg00085029	II	11	36398393	PRR5L;PRR5L;PRR5L
cg00085061	II	21	43161624	RIPK4
cg00085122	II	1	11709018	FBXO2
cg00085123	II	2	8723906
cg00085199	II	8	141106596	TRAPPC9;TRAPPC9
cg00085256	II	2	218251446	DIRC3
cg00085281	II	7	2055099	MAD1L1;MAD1L1;MAD1L1
cg00085370	II	5	1855960
cg00085403	I	1	144932207	PDE4DIP;PDE4DIP;PDE4DIP
cg00085416	II	8	74660265	STAU2;STAU2;STAU2;STAU2;STAU2;STAU2;STAU2
cg00085430	II	17	3031874	OR1G1
cg00085434	II	11	14927489
cg00085438	II	3	152049980	MBNL1;MBNL1;MBNL1;MBNL1;MBNL1;MBNL1;MBNL1
cg00085448	II	12	113416442	OAS2;OAS2;OAS2
cg00085486	II	7	84812539
cg00085493	II	1	208040203
cg00085619	II	7	155252748	EN2
cg00085732	II	17	26800820	SLC13A2;SLC13A2;SLC13A2;SLC13A2
cg00085747	II	17	3764113	CAMKK1;CAMKK1
cg00085790	II	1	211722100
cg00085830	II	1	182808254	DHX9
cg00085889	II	3	12921526
cg00086113	II	15	75760823	PTPN9
cg00086171	II	12	56269767
cg00086243	II	1	1142405	TNFRSF18;TNFRSF18;TNFRSF18
cg00086266	I	1	1242895	PUSL1;ACAP3
cg00086283	I	7	158409247
cg00086297	I	16	3662233	BTBD12
cg00086334	II	16	88904832	GALNS
cg00086346	II	19	3908136	ATCAY
cg00086426	II	16	10934373
cg00086429	II	2	206566025	NRP2;NRP2;NRP2;NRP2;NRP2;NRP2
cg00086488	II	13	113648882	MCF2L;MCF2L
cg00086493	II	19	51535348	KLK12;KLK12;KLK12
cg00086577	II	6	32122894	PPT2;PPT2
cg00086670	II	10	104629122	AS3MT
cg00086710	II	4	89204074	PPM1K
cg00086730	II	16	88782159	FAM38A
cg00086809	II	16	640354	RAB40C
cg00086871	II	4	6988644	TBC1D14;TBC1D14;TBC1D14
cg00087005	I	10	126848218	CTBP2;CTBP2
[truncated: 483,513 more rows]
